# Supplementary material for: Probiotic Lacticaseibacillus rhamnosus GR-1 and Limosilactobacillus reuteri RC-14 as an Adjunctive Treatment for Bacterial Vaginosis Do Not Increase the Cure Rate in a Chinese Cohort: A Prospective, Parallel‐Group, Randomized, Controlled Study
Source: Front Cell Infect Microbiol. 2021 Jul 6;11:669901. doi: 10.3389/fcimb.2021.669901 (PMC8291149; doi:10.3389/fcimb.2021.669901)
Supplement: Supplementary file 1 [file DataSheet_1.zip › Supplementary Materials/Supplementary_table_2.xlsx]

## Sheet: vaginal_v0
Table S2: Wilcoxon test results of the vaginal microbiota at the species level between the metronidazole group and the adjunctive probiotic group at 0 days.
ID	Num	Metronidazole group	Adjunctive probiotic group	median.Metronidazole	median.Adjunctive probiotic	p.value	Occ.	Enrich	FDR
Gardnerella_vaginalis	112	58	54	0.220375	0.184757	0.109956	1	Control	1
Atopobium_vaginae	112	57	53	0.0355024	0.0400291	0.769428	0.982143	Treatment	1
Streptococcus_pasteurianus	112	2	3	0.0172868	3.73037e-05	1	0.0446429	Control	1
Prevotella_buccalis.1	112	28	29	0.011579	0.000313521	0.769508	0.508929	Control	1
Sneathia_sanguinegens	112	52	49	0.0094186	0.0441201	0.0360588	0.901786	Treatment	0.781571
Lactobacillus_iners	112	57	53	0.00918257	0.00450907	0.55771	0.982143	Control	1
Prevotella_timonensis_4401737_=_DSM_22865_=_JCM_15640.1	112	56	51	0.00879996	0.0342521	0.131985	0.955357	Treatment	1
Prevotella_bivia	112	55	49	0.00499125	0.00144263	0.562204	0.928571	Control	1
Porphyromonas_somerae_DSM_23386	112	1	3	0.00383293	0.00222614	1	0.0357143	Control	1
Solobacterium_moorei	112	1	3	0.00265244	5.59722e-05	0.5	0.0357143	Control	1
Shigella_sonnei.1	112	1	1	0.00205738	0.000558737	1	0.0178571	Control	1
Streptococcus_agalactiae_ATCC_13813	112	5	3	0.00176449	8.84408e-05	0.785714	0.0714286	Control	1
Mycoplasma_hominis	112	46	38	0.00152446	0.000865647	0.989303	0.75	Control	1
Prevotella_buccalis	112	29	34	0.00149089	0.000936062	0.542032	0.5625	Control	1
Mageeibacillus_indolicus	112	18	17	0.00135786	0.000599161	0.857791	0.3125	Control	1
Porphyromonas_uenonis	112	26	32	0.0011398	0.00313469	0.460615	0.517857	Treatment	1
Porphyromonas_uenonis.2	112	25	28	0.00111353	0.00140714	0.602021	0.473214	Treatment	1
Prevotella_colorans	112	35	30	0.000974501	0.000964038	0.942708	0.580357	Control	1
Dialister_micraerophilus	112	57	50	0.000868726	0.00111086	0.21985	0.955357	Treatment	1
Bacillus_koreensis	112	2	5	0.000637532	4.104e-05	0.0952381	0.0625	Control	1
Peptostreptococcus_anaerobius	112	31	33	0.000615541	0.00305678	0.223202	0.571429	Treatment	1
Prevotella_disiens	112	31	35	0.000581649	0.0010297	0.209494	0.589286	Treatment	1
Ureaplasma_parvum	112	52	33	0.000508645	0.000873362	0.610412	0.758929	Treatment	1
Peptoniphilus_lacrimalis	112	26	25	0.000499532	0.000501169	0.873871	0.455357	Treatment	1
Prevotella_amnii.1	112	18	19	0.000446113	0.000352058	0.442985	0.330357	Control	1
Peptoniphilus_indolicus	112	34	36	0.000395916	0.000253543	0.216551	0.625	Control	1
Corynebacterium_simulans	112	2	1	0.000355534	7.72837e-05	1	0.0267857	Control	1
Pseudomonas_oryzihabitans	112	1	3	0.000311526	7.63165e-05	0.5	0.0357143	Control	1
Enterococcus_faecalis	112	3	1	0.000308554	0.000759239	1	0.0357143	Treatment	1
[Clostridium]_lavalense	112	1	1	0.000301414	0.00206034	1	0.0178571	Treatment	1
Streptococcus_anginosus	112	13	6	0.000284576	4.99506e-05	0.00663423	0.169643	Control	0.781571
Sphingomonas_echinoides	112	2	3	0.000282843	5.15225e-05	0.4	0.0446429	Control	1
Prevotella_bergensis	112	6	9	0.000281742	0.000133645	0.327672	0.133929	Control	1
Fenollaria_massiliensis.1	112	9	15	0.000269295	0.00020028	0.725852	0.214286	Control	1
Prevotella_amnii	112	43	45	0.00025365	0.000241531	0.696231	0.785714	Control	1
Novosphingobium_capsulatum	112	1	1	0.000241726	2.05444e-05	1	0.0178571	Control	1
Erysipelatoclostridium_ramosum	112	1	2	0.000241131	8.39072e-05	0.666667	0.0267857	Control	1
Porphyromonas_uenonis.1	112	13	12	0.000231934	0.000439857	0.0523235	0.223214	Treatment	0.863338
[Clostridium]_clostridioforme	112	2	3	0.000229798	7.46074e-05	1	0.0446429	Control	1
Sphingomonas_frigidaeris	112	1	2	0.000223859	2.68225e-05	0.666667	0.0267857	Control	1
Levyella_massiliensis	112	2	5	0.000194235	6.18162e-05	1	0.0625	Control	1
Actinomyces_hongkongensis	112	13	19	0.000176429	0.000111807	0.270143	0.285714	Control	1
Pelomonas_saccharophila	112	3	1	0.000162807	4.55042e-05	0.5	0.0357143	Control	1
Asticcacaulis_excentricus	112	1	2	0.000161151	7.16388e-05	0.666667	0.0267857	Control	1
Mobiluncus_curtisii	112	20	12	0.000160487	0.000275393	0.326074	0.285714	Treatment	1
Prevotella_corporis	112	8	9	0.000151449	0.000117151	0.742986	0.151786	Control	1
Campylobacter_hominis	112	4	7	0.000149023	7.2317e-05	0.648485	0.0982143	Control	1
Acidovorax_cattleyae	112	2	1	0.000143735	4.42204e-05	1	0.0267857	Control	1
Finegoldia_magna	112	16	22	0.000134734	0.000107265	0.437927	0.339286	Control	1
Caulobacter_hibisci	112	2	1	0.000131763	6.15599e-05	0.666667	0.0267857	Control	1
Sphingomonas_paucimobilis	112	3	1	0.000131469	4.55042e-05	1	0.0357143	Control	1
Porphyromonas_bennonis	112	6	8	0.000129774	7.48107e-05	0.662005	0.125	Control	1
Porphyromonas_gingivalis_ATCC_33277	112	1	2	0.000122105	0.0597618	1	0.0267857	Treatment	1
Porphyrobacter_donghaensis	112	1	1	0.000122105	4.10889e-05	1	0.0178571	Control	1
Azospirillum_agricola	112	3	4	0.000118469	4.01032e-05	0.228571	0.0625	Control	1
Beijerinckia_fluminensis	112	9	11	0.00011383	4.55042e-05	0.0804001	0.178571	Control	1
Hyphomicrobium_aestuarii	112	2	5	0.000111516	3.91175e-05	0.190476	0.0625	Control	1
Anaerococcus_obesiensis_ph10	112	7	8	0.000108625	6.60839e-05	1	0.133929	Control	1
Streptococcus_mitis	112	5	1	0.00010803	0.000339989	0.666667	0.0535714	Treatment	1
Fusobacterium_nucleatum_subsp._animalis_ATCC_51191	112	11	17	0.000107718	0.000667135	0.516528	0.25	Treatment	1
Moraxella_osloensis	112	5	3	0.000107384	5.51146e-05	1	0.0714286	Control	1
Mobiluncus_mulieris	112	4	13	0.000106265	0.0125686	0.010084	0.151786	Treatment	0.781571
Corynebacterium_xerosis	112	2	3	0.000103446	3.32259e-05	0.8	0.0446429	Control	1
Brevundimonas_diminuta	112	1	1	0.000101754	4.55042e-05	1	0.0178571	Control	1
Actinomyces_neuii_subsp._anitratus	112	8	1	9.68866e-05	2.052e-05	0.222222	0.0803571	Control	1
Paraprevotella_clara_YIT_11840	112	3	2	9.63948e-05	6.54788e-05	0.8	0.0446429	Control	1
Delftia_acidovorans	112	10	7	8.88684e-05	4.42204e-05	0.269848	0.151786	Control	1
Methylobacterium_hispanicum	112	3	2	8.76463e-05	3.97032e-05	0.2	0.0446429	Control	1
Acinetobacter_baumannii	112	5	2	8.76463e-05	4.56642e-05	0.571429	0.0625	Control	1
Brevundimonas_kwangchunensis	112	6	4	8.67048e-05	3.51752e-05	0.0380952	0.0892857	Control	0.781571
Bacteroides_thetaiotaomicron	112	3	4	8.66476e-05	3.94795e-05	0.4	0.0625	Control	1
Pseudomonas_aeruginosa	112	5	4	8.66476e-05	8.21409e-05	0.904762	0.0803571	Control	1
Parasutterella_excrementihominis.2	112	1	2	8.57633e-05	0.00380657	1	0.0267857	Treatment	1
Pseudochrobactrum_asaccharolyticum	112	7	3	8.57633e-05	2.78839e-05	0.116667	0.0892857	Control	1
Lactobacillus_crispatus	112	21	24	8.4978e-05	0.000118116	0.423028	0.401786	Treatment	1
Pseudomonas_stutzeri_ATCC_17588_=_LMG_11199	112	31	21	8.3717e-05	8.80786e-05	0.697855	0.464286	Treatment	1
Cutibacterium_acnes	112	7	5	8.26463e-05	3.07201e-05	0.431818	0.107143	Control	1
Lachnoclostridium_pacaense	112	2	1	8.05747e-05	0.00101271	0.666667	0.0267857	Treatment	1
Ureaplasma_urealyticum_serovar_8_str._ATCC_27618	112	24	18	7.72829e-05	0.000180692	0.442341	0.375	Treatment	1
Prevotella_melaninogenica_ATCC_25845	112	13	12	7.59474e-05	6.33931e-05	0.768887	0.223214	Control	1
Azospirillum_fermentarium	112	14	9	7.55389e-05	5.51146e-05	0.476707	0.205357	Control	1
Stenotrophomonas_pavanii	112	10	11	7.01851e-05	7.02247e-05	0.809405	0.1875	Treatment	1
Bradyrhizobium_elkanii	112	10	8	6.96726e-05	2.59457e-05	0.0434206	0.160714	Control	0.781571
Serratia_nematodiphila_DZ0503SBS1	112	16	11	6.56614e-05	0.000102722	0.903538	0.241071	Treatment	1
Bacteroides_plebeius_DSM_17135	112	2	3	6.50509e-05	6.98422e-05	1	0.0446429	Treatment	1
Prevotella_timonensis_4401737_=_DSM_22865_=_JCM_15640	112	14	16	6.47735e-05	0.000130618	0.472615	0.267857	Treatment	1
Corynebacterium_sundsvallense	112	2	1	6.41664e-05	7.02247e-05	1	0.0267857	Treatment	1
Methyloversatilis_universalis_FAM5	112	7	5	6.37335e-05	5.15225e-05	1	0.107143	Control	1
Paraprevotella_clara_YIT_11840.1	112	2	1	6.3616e-05	5.44692e-05	1	0.0267857	Control	1
Acinetobacter_bereziniae	112	10	7	6.28591e-05	3.24118e-05	0.0330111	0.151786	Control	0.781571
Parabacteroides_distasonis	112	3	1	6.23169e-05	0.00995251	0.5	0.0357143	Treatment	1
Comamonas_denitrificans	112	5	3	6.23169e-05	3.91175e-05	0.571429	0.0714286	Control	1
Comamonas_jiangduensis	112	5	1	6.10525e-05	2.57612e-05	0.666667	0.0535714	Control	1
Methylobacterium_aquaticum	112	2	3	6.08456e-05	2.61267e-05	0.8	0.0446429	Control	1
Campylobacter_showae	112	1	1	6.04315e-05	5.51146e-05	1	0.0178571	Control	1
Haemophilus_parainfluenzae_ATCC_33392.2	112	6	1	6.01692e-05	3.51124e-05	0.285714	0.0625	Control	1
Atopobium_minutum	112	3	5	5.97372e-05	5.59722e-05	1	0.0714286	Control	1
Bacteroides_vulgatus	112	5	3	5.97372e-05	0.000138389	0.785714	0.0714286	Treatment	1
Bacteroides_ovatus	112	1	5	5.88097e-05	4.42204e-05	1	0.0535714	Control	1
[Ruminococcus]_gnavus_ATCC_29149	112	1	2	5.88097e-05	0.000140876	1	0.0267857	Treatment	1
[Bacteroides]_coagulans	112	3	8	5.69152e-05	5.82609e-05	0.630303	0.0982143	Treatment	1
Shigella_sonnei	112	3	3	5.3859e-05	2.7168e-05	0.4	0.0535714	Control	1
Corynebacterium_pyruviciproducens_ATCC_BAA-1742	112	4	2	5.27305e-05	3.9365e-05	0.533333	0.0535714	Control	1
Corynebacterium_tuberculostearicum	112	8	12	5.26629e-05	6.91879e-05	0.426864	0.178571	Treatment	1
Peptococcus_niger	112	3	6	5.1709e-05	0.000270373	0.261905	0.0803571	Treatment	1
Sutterella_massiliensis	112	2	4	5.13227e-05	6.15673e-05	0.8	0.0535714	Treatment	1
Bacteroides_fragilis	112	7	7	5.11692e-05	4.42204e-05	0.259324	0.125	Control	1
Ochrobactrum_lupini	112	20	14	4.98199e-05	7.18566e-05	0.958723	0.303571	Treatment	1
Peptoniphilus_coxii	112	7	4	4.95896e-05	0.00294896	0.0121212	0.0982143	Treatment	0.781571
Odoribacter_splanchnicus	112	2	1	4.87498e-05	0.0019905	0.666667	0.0267857	Treatment	1
Gemmata_massiliana	112	2	3	4.86328e-05	3.24118e-05	1	0.0446429	Control	1
Roseburia_inulinivorans_DSM_16841.1	112	3	8	4.84707e-05	7.31989e-05	0.630303	0.0982143	Treatment	1
Parasutterella_excrementihominis.3	112	1	2	4.84144e-05	0.00516392	1	0.0267857	Treatment	1
Bacteroides_eggerthii	112	1	2	4.82625e-05	8.78463e-05	1	0.0267857	Treatment	1
Prevotella_copri_DSM_18205.2	112	5	7	4.82625e-05	3.91175e-05	0.755051	0.107143	Control	1
Anaerobutyricum_hallii.1	112	2	4	4.74929e-05	3.79359e-05	0.533333	0.0535714	Control	1
Pedobacter_nutrimenti	112	12	9	4.65138e-05	7.93966e-05	0.382445	0.1875	Treatment	1
Anaerococcus_hydrogenalis	112	5	7	4.59538e-05	4.55042e-05	0.755051	0.107143	Control	1
Pseudomonas_peli	112	9	5	4.59538e-05	3.24118e-05	0.518482	0.125	Control	1
Bacteroides_dorei.2	112	13	5	4.59538e-05	0.000114526	0.443044	0.160714	Treatment	1
Lactobacillus_gasseri_ATCC_33323_=_JCM_1131	112	4	5	4.59135e-05	0.000114526	0.555556	0.0803571	Treatment	1
Bacteroides_cellulosilyticus	112	2	2	4.45276e-05	0.00239378	0.333333	0.0357143	Treatment	1
Acinetobacter_junii	112	11	2	4.42733e-05	6.31991e-05	0.923077	0.116071	Treatment	1
Bacteroides_plebeius_DSM_17135.2	112	11	13	4.42733e-05	7.5253e-05	0.0409536	0.214286	Treatment	0.781571
Acinetobacter_tandoii	112	8	1	4.40482e-05	5.15225e-05	0.888889	0.0803571	Treatment	1
Phascolarctobacterium_faecium	112	2	1	4.38774e-05	3.49211e-05	1	0.0267857	Control	1
Bacteroides_massiliensis	112	10	3	4.37771e-05	3.73037e-05	0.468531	0.116071	Control	1
Staphylococcus_haemolyticus	112	5	3	4.29535e-05	0.000656639	0.0714286	0.0714286	Treatment	1
Streptococcus_oralis_subsp._tigurinus_AZ_3a	112	2	2	4.21363e-05	9.22771e-05	1	0.0357143	Treatment	1
Prevotella_veroralis	112	4	1	4.21322e-05	0.100584	0.4	0.0446429	Treatment	1
[Eubacterium]_eligens_ATCC_27750	112	2	7	4.18815e-05	3.95148e-05	1	0.0803571	Control	1
Methylobacterium_goesingense	112	7	3	4.18585e-05	2.57612e-05	0.383333	0.0892857	Control	1
Bosea_massiliensis_63287	112	8	8	4.1821e-05	4.70393e-05	0.878477	0.142857	Treatment	1
Micrococcus_aloeverae	112	1	1	4.13232e-05	2.05444e-05	1	0.0178571	Control	1
Bacteroides_coprocola_DSM_17136	112	9	9	4.13232e-05	5.51146e-05	0.340107	0.160714	Treatment	1
Bacteroides_vulgatus.1	112	20	28	4.12251e-05	5.86718e-05	0.239905	0.428571	Treatment	1
Lactobacillus_fornicalis	112	9	5	4.11269e-05	0.000234302	0.699301	0.125	Treatment	1
Roseburia_inulinivorans_DSM_16841	112	4	2	4.09538e-05	0.000924154	1	0.0535714	Treatment	1
Bacteroides_stercoris_ATCC_43183	112	3	7	4.08063e-05	2.61267e-05	0.516667	0.0892857	Control	1
Prevotella_stercorea_DSM_18206	112	7	6	4.08063e-05	3.83853e-05	0.945221	0.116071	Control	1
Peptostreptococcus_stomatis	112	1	1	4.07017e-05	0.00308642	1	0.0178571	Treatment	1
Brevibacillus_parabrevis	112	1	1	4.07017e-05	2.05444e-05	1	0.0178571	Control	1
Aureimonas_phyllosphaerae	112	5	2	4.07017e-05	3.60212e-05	1	0.0625	Control	1
Coprococcus_comes_ATCC_27758	112	1	2	4.05844e-05	0.000157314	1	0.0267857	Treatment	1
Bacteroides_uniformis.1	112	7	11	4.05663e-05	5.59034e-05	0.0692559	0.160714	Treatment	1
Niveispirillum_lacus	112	1	1	4.02877e-05	5.57678e-05	1	0.0178571	Treatment	1
Lawsonella_clevelandensis	112	10	17	4.02408e-05	5.06637e-05	0.309314	0.241071	Treatment	1
Prevotella_copri_DSM_18205.4	112	12	11	4.0148e-05	4.55477e-05	0.287547	0.205357	Treatment	1
Achromobacter_aegrifaciens	112	4	2	3.98887e-05	3.60335e-05	0.8	0.0535714	Control	1
Fenollaria_massiliensis	112	4	4	3.98567e-05	0.000270524	0.342857	0.0714286	Treatment	1
Tyzzerella_nexilis_DSM_1787	112	1	1	3.94898e-05	0.00146668	1	0.0178571	Treatment	1
Janthinobacterium_lividum	112	3	1	3.94898e-05	2.052e-05	0.5	0.0357143	Control	1
Massilia_alkalitolerans_DSM_17462	112	5	3	3.94898e-05	4.104e-05	0.785714	0.0714286	Treatment	1
Staphylococcus_epidermidis	112	7	6	3.94898e-05	0.000131228	0.234266	0.116071	Treatment	1
Alistipes_putredinis	112	5	5	3.89408e-05	7.27141e-05	0.222222	0.0892857	Treatment	1
Blastomonas_natatoria	112	6	1	3.8916e-05	0.000103045	0.571429	0.0625	Treatment	1
Prevotella_oris	112	2	1	3.87317e-05	0.0324074	0.666667	0.0267857	Treatment	1
Fusicatenibacter_saccharivorans	112	1	2	3.85609e-05	0.00042135	0.666667	0.0267857	Treatment	1
Faecalibacterium_prausnitzii.1	112	1	1	3.83421e-05	4.55042e-05	1	0.0178571	Treatment	1
Bacteroides_xylanisolvens_XB1A	112	3	3	3.83421e-05	0.000138389	0.7	0.0535714	Treatment	1
Schaalia_turicensis	112	7	6	3.83421e-05	6.93844e-05	0.234266	0.116071	Treatment	1
Parabacteroides_distasonis_ATCC_8503	112	4	9	3.77951e-05	4.42204e-05	0.413986	0.116071	Treatment	1
Prevotella_copri_DSM_18205.1	112	3	11	3.62083e-05	4.998e-05	0.291209	0.125	Treatment	1
Barnesiella_intestinihominis	112	3	1	3.62083e-05	0.00101271	0.5	0.0357143	Treatment	1
[Eubacterium]_rectale_ATCC_33656	112	7	11	3.62083e-05	3.95148e-05	0.328306	0.160714	Treatment	1
Intestinibacter_bartlettii	112	4	1	3.59502e-05	6.98422e-05	0.4	0.0446429	Treatment	1
Kluyvera_cryocrescens	112	4	5	3.52531e-05	6.15599e-05	0.555556	0.0803571	Treatment	1
Fusicatenibacter_saccharivorans.1	112	6	4	3.47039e-05	2.7526e-05	0.609524	0.0892857	Control	1
Sphingopyxis_terrae_subsp._ummariensis	112	2	1	3.45949e-05	2.57612e-05	0.666667	0.0267857	Control	1
Prevotella_copri_DSM_18205	112	6	11	3.45411e-05	3.76265e-05	0.590821	0.151786	Treatment	1
Klebsiella_pneumoniae	112	4	5	3.43095e-05	3.25267e-05	1	0.0803571	Control	1
Bifidobacterium_pseudocatenulatum	112	1	1	3.31334e-05	2.05444e-05	1	0.0178571	Control	1
[Clostridium]_innocuum	112	1	1	3.31334e-05	0.000104763	1	0.0178571	Treatment	1
Shigella_flexneri	112	3	1	3.31334e-05	0.00363179	0.5	0.0357143	Treatment	1
Citrobacter_koseri	112	5	7	3.31334e-05	5.06637e-05	0.14899	0.107143	Treatment	1
Ancylobacter_oerskovii	112	4	3	3.27589e-05	5.00701e-05	0.857143	0.0625	Treatment	1
Pseudomonas_agarici	112	4	5	3.25767e-05	2.78839e-05	1	0.0803571	Control	1
Blautia_luti_DSM_14534	112	7	3	3.24107e-05	5.59034e-05	0.0166667	0.0892857	Treatment	0.781571
Roseburia_intestinalis_L1-82	112	2	8	3.10281e-05	4.48841e-05	0.266667	0.0892857	Treatment	1
Mogibacterium_timidum	112	1	1	3.01414e-05	0.000551146	1	0.0178571	Treatment	1
Escherichia_coli	112	9	6	3.01414e-05	3.42619e-05	0.954645	0.133929	Treatment	1
Lactobacillus_rogosae	112	4	3	2.99207e-05	5.06637e-05	0.114286	0.0625	Treatment	1
Parasutterella_excrementihominis	112	4	4	2.96686e-05	4.61302e-05	0.485714	0.0714286	Treatment	1
Eubacterium_ventriosum	112	1	1	2.89452e-05	6.98422e-05	1	0.0178571	Treatment	1
Roseburia_faecis	112	7	4	2.7697e-05	6.04699e-05	0.0424242	0.0982143	Treatment	0.781571
Anaerostipes_hadrus	112	3	4	2.69266e-05	5.62651e-05	0.4	0.0625	Treatment	1
Faecalibacterium_prausnitzii	112	7	7	2.69266e-05	7.2317e-05	0.0378788	0.125	Treatment	0.781571
Lactobacillus_vaginalis	112	4	3	2.68839e-05	0.000230642	0.4	0.0625	Treatment	1
Varibaculum_cambriense	112	1	1	2.58545e-05	2.61267e-05	1	0.0178571	Treatment	1
Brevibacterium_casei	112	1	1	2.55846e-05	5.59034e-05	1	0.0178571	Treatment	1
Faecalibacterium_prausnitzii.2	112	5	6	2.55846e-05	4.44195e-05	0.0822511	0.0982143	Treatment	1
Streptococcus_australis	112	1	1	2.37349e-05	0.0001026	1	0.0178571	Treatment	1
Alistipes_shahii	112	1	1	2.37349e-05	0.00216511	1	0.0178571	Treatment	1
Butyricimonas_faecihominis	112	1	1	2.08638e-05	0.000907948	1	0.0178571	Treatment	1
Methylorubrum_rhodesianum	112	2	1	2.06941e-05	2.57612e-05	0.666667	0.0267857	Treatment	1
Atopobium_parvulum_DSM_20469	112	1	5	2.06616e-05	0.000111944	0.333333	0.0535714	Treatment	1
Methylocapsa_acidiphila	112	1	2	2.01438e-05	4.98076e-05	0.666667	0.0267857	Treatment	1
Methylobacterium_persicinum	112	1	1	2.01438e-05	3.51124e-05	1	0.0178571	Treatment	1
Vibrio_alginolyticus	0	1	NA	0	0	NA	NA	Control	NA
Veillonella_ratti	0	1	NA	0	0	NA	NA	Control	NA
Veillonella_parvula	0	1	NA	0	0	NA	NA	Control	NA
Veillonella_atypica	0	1	NA	0	0	NA	NA	Control	NA
Variovorax_paradoxus_NBRC_15149	0	1	NA	0	0	NA	NA	Control	NA
Treponema_socranskii	0	1	NA	0	0	NA	NA	Control	NA
Treponema_maltophilum	0	1	NA	0	0	NA	NA	Control	NA
Treponema_denticola	0	1	NA	0	0	NA	NA	Control	NA
Tannerella_forsythia	0	1	NA	0	0	NA	NA	Control	NA
Succinatimonas_hippei_YIT_12066	0	1	NA	0	0	NA	NA	Control	NA
Streptococcus_parasanguinis_ATCC_15912	0	1	NA	0	0	NA	NA	Control	NA
Sphingomonas_kyeonggiensis	0	1	NA	0	0	NA	NA	Control	NA
Sphingobium_phenoxybenzoativorans	0	1	NA	0	0	NA	NA	Control	NA
Selenomonas_sputigena_ATCC_35185	0	1	NA	0	0	NA	NA	Control	NA
Rothia_amarae	0	1	NA	0	0	NA	NA	Control	NA
Roseomonas_aeriglobus	0	1	NA	0	0	NA	NA	Control	NA
Romboutsia_timonensis	0	1	NA	0	0	NA	NA	Control	NA
Ralstonia_insidiosa	0	1	NA	0	0	NA	NA	Control	NA
Pyramidobacter_piscolens	0	1	NA	0	0	NA	NA	Control	NA
Pseudoramibacter_alactolyticus_ATCC_23263	0	1	NA	0	0	NA	NA	Control	NA
Providencia_vermicola	0	1	NA	0	0	NA	NA	Control	NA
Propionimicrobium_lymphophilum	0	1	NA	0	0	NA	NA	Control	NA
Prevotella_salivae	0	1	NA	0	0	NA	NA	Control	NA
Prevotella_oulorum	0	1	NA	0	0	NA	NA	Control	NA
Prevotella_maculosa	0	1	NA	0	0	NA	NA	Control	NA
Prevotella_copri_DSM_18205.3	0	1	NA	0	0	NA	NA	Control	NA
Porphyromonas_endodontalis	0	1	NA	0	0	NA	NA	Control	NA
Peptoniphilus_obesi_ph1	0	1	NA	0	0	NA	NA	Control	NA
Peptoniphilus_lacydonensis	0	1	NA	0	0	NA	NA	Control	NA
Peptoanaerobacter_stomatis	0	1	NA	0	0	NA	NA	Control	NA
Pedobacter_nanyangensis	0	1	NA	0	0	NA	NA	Control	NA
Parasutterella_excrementihominis.1	0	1	NA	0	0	NA	NA	Control	NA
Parabacteroides_johnsonii	0	1	NA	0	0	NA	NA	Control	NA
Parabacteroides_gordonii	0	1	NA	0	0	NA	NA	Control	NA
Parabacteroides_goldsteinii_DSM_19448_=_WAL_12034	0	1	NA	0	0	NA	NA	Control	NA
Parabacteroides_chinchillae	0	1	NA	0	0	NA	NA	Control	NA
Novispirillum_itersonii_subsp._nipponicum	0	1	NA	0	0	NA	NA	Control	NA
Neisseria_sicca_ATCC_29256	0	1	NA	0	0	NA	NA	Control	NA
Neisseria_cinerea	0	1	NA	0	0	NA	NA	Control	NA
Negativicoccus_massiliensis	0	1	NA	0	0	NA	NA	Control	NA
Mycoplasma_spermatophilum	0	1	NA	0	0	NA	NA	Control	NA
Morganella_morganii	0	1	NA	0	0	NA	NA	Control	NA
Mogibacterium_neglectum	0	1	NA	0	0	NA	NA	Control	NA
Microbacterium_hydrothermale	0	1	NA	0	0	NA	NA	Control	NA
Leptospira_wolffii_serovar_Khorat	0	1	NA	0	0	NA	NA	Control	NA
Lactobacillus_salivarius	0	1	NA	0	0	NA	NA	Control	NA
Lactobacillus_ruminis	0	1	NA	0	0	NA	NA	Control	NA
Lactobacillus_reuteri	0	1	NA	0	0	NA	NA	Control	NA
Lactobacillus_paracasei	0	1	NA	0	0	NA	NA	Control	NA
Lactobacillus_delbrueckii_subsp._sunkii	0	1	NA	0	0	NA	NA	Control	NA
Janibacter_hoylei_PVAS-1	0	1	NA	0	0	NA	NA	Control	NA
Intestinimonas_butyriciproducens	0	1	NA	0	0	NA	NA	Control	NA
Ideonella_sakaiensis	0	1	NA	0	0	NA	NA	Control	NA
Hyphomicrobium_denitrificans	0	1	NA	0	0	NA	NA	Control	NA
Hungatella_hathewayi	0	1	NA	0	0	NA	NA	Control	NA
Holdemanella_biformis	0	1	NA	0	0	NA	NA	Control	NA
Herbiconiux_moechotypicola	0	1	NA	0	0	NA	NA	Control	NA
Haemophilus_parainfluenzae_ATCC_33392	0	1	NA	0	0	NA	NA	Control	NA
Haemophilus_influenzae	0	1	NA	0	0	NA	NA	Control	NA
Haematomicrobium_sanguinis_DSM_21259	0	1	NA	0	0	NA	NA	Control	NA
Gordonibacter_pamelaeae	0	1	NA	0	0	NA	NA	Control	NA
Fusobacterium_mortiferum	0	1	NA	0	0	NA	NA	Control	NA
Fusobacterium_mortiferum.1	0	1	NA	0	0	NA	NA	Control	NA
Fretibacterium_fastidiosum	0	1	NA	0	0	NA	NA	Control	NA
Flavonifractor_plautii	0	1	NA	0	0	NA	NA	Control	NA
Filifactor_alocis	0	1	NA	0	0	NA	NA	Control	NA
Faecalicatena_orotica	0	1	NA	0	0	NA	NA	Control	NA
Ezakiella_massiliensis	0	1	NA	0	0	NA	NA	Control	NA
Eubacterium_ramulus_ATCC_29099	0	1	NA	0	0	NA	NA	Control	NA
Eubacterium_nodatum_ATCC_33099	0	1	NA	0	0	NA	NA	Control	NA
Eisenbergiella_massiliensis	0	1	NA	0	0	NA	NA	Control	NA
Eikenella_corrodens	0	1	NA	0	0	NA	NA	Control	NA
Eggerthella_lenta	0	1	NA	0	0	NA	NA	Control	NA
Drancourtella_massiliensis	0	1	NA	0	0	NA	NA	Control	NA
Dialister_succinatiphilus_YIT_11850	0	1	NA	0	0	NA	NA	Control	NA
Dialister_invisus.1	0	1	NA	0	0	NA	NA	Control	NA
Deinococcus_geothermalis	0	1	NA	0	0	NA	NA	Control	NA
Deinococcus_budaensis	0	1	NA	0	0	NA	NA	Control	NA
Cutibacterium_acnes.1	0	1	NA	0	0	NA	NA	Control	NA
Corynebacterium_glucuronolyticum	0	1	NA	0	0	NA	NA	Control	NA
Coprococcus_eutactus	0	1	NA	0	0	NA	NA	Control	NA
Collinsella_aerofaciens	0	1	NA	0	0	NA	NA	Control	NA
Chryseobacterium_hispanicum	0	1	NA	0	0	NA	NA	Control	NA
Chryseobacterium_haifense	0	1	NA	0	0	NA	NA	Control	NA
Catonella_morbi_ATCC_51271	0	1	NA	0	0	NA	NA	Control	NA
Campylobacter_gracilis	0	1	NA	0	0	NA	NA	Control	NA
Butyricicoccus_faecihominis	0	1	NA	0	0	NA	NA	Control	NA
Butyricicoccus_faecihominis.1	0	1	NA	0	0	NA	NA	Control	NA
Blautia_producta_ATCC_27340_=_DSM_2950	0	1	NA	0	0	NA	NA	Control	NA
Blautia_luti_DSM_14534.1	0	1	NA	0	0	NA	NA	Control	NA
Blautia_hydrogenotrophica	0	1	NA	0	0	NA	NA	Control	NA
Bifidobacterium_breve_DSM_20213_=_JCM_1192	0	1	NA	0	0	NA	NA	Control	NA
Bacteroides_uniformis	0	1	NA	0	0	NA	NA	Control	NA
Bacteroides_salyersiae	0	1	NA	0	0	NA	NA	Control	NA
Bacteroides_dorei	0	1	NA	0	0	NA	NA	Control	NA
Bacteroides_dorei.1	0	1	NA	0	0	NA	NA	Control	NA
Bacteroides_coprophilus	0	1	NA	0	0	NA	NA	Control	NA
Bacteroides_barnesiae	0	1	NA	0	0	NA	NA	Control	NA
Atopobium_rimae	0	1	NA	0	0	NA	NA	Control	NA
Asticcacaulis_biprosthecium	0	1	NA	0	0	NA	NA	Control	NA
Anaerostipes_hadrus.1	0	1	NA	0	0	NA	NA	Control	NA
Anaerococcus_prevotii_DSM_20548	0	1	NA	0	0	NA	NA	Control	NA
Anaerococcus_octavius_NCTC_9810	0	1	NA	0	0	NA	NA	Control	NA
Anaerobutyricum_hallii	0	1	NA	0	0	NA	NA	Control	NA
Alistipes_onderdonkii	0	1	NA	0	0	NA	NA	Control	NA
Alistipes_indistinctus_YIT_12060	0	1	NA	0	0	NA	NA	Control	NA
Alistipes_ihumii_AP11	0	1	NA	0	0	NA	NA	Control	NA
Alistipes_finegoldii	0	1	NA	0	0	NA	NA	Control	NA
Akkermansia_muciniphila	0	1	NA	0	0	NA	NA	Control	NA
Aggregatibacter_segnis_ATCC_33393	0	1	NA	0	0	NA	NA	Control	NA
Aeromonas_hydrophila	0	1	NA	0	0	NA	NA	Control	NA
Actinomyces_urogenitalis	0	1	NA	0	0	NA	NA	Control	NA
[Eubacterium]_yurii_subsp._margaretiae_ATCC_43715	0	1	NA	0	0	NA	NA	Control	NA
[Eubacterium]_siraeum	0	1	NA	0	0	NA	NA	Control	NA
[Eubacterium]_brachy	0	1	NA	0	0	NA	NA	Control	NA
[Clostridium]_leptum	0	1	NA	0	0	NA	NA	Control	NA
Streptococcus_salivarius	0	2	NA	0	0	NA	NA	Control	NA
Sphingomonas_aerolata	0	2	NA	0	0	NA	NA	Control	NA
Rothia_mucilaginosa	0	2	NA	0	0	NA	NA	Control	NA
Parvimonas_micra	0	2	NA	0	0	NA	NA	Control	NA
Parabacteroides_merdae	0	2	NA	0	0	NA	NA	Control	NA
Mycoplasma_genitalium	0	2	NA	0	0	NA	NA	Control	NA
Mycolicibacterium_mucogenicum	0	2	NA	0	0	NA	NA	Control	NA
Microbacterium_lacticum	0	2	NA	0	0	NA	NA	Control	NA
Mesorhizobium_tamadayense	0	2	NA	0	0	NA	NA	Control	NA
Fusobacterium_varium.2	0	2	NA	0	0	NA	NA	Control	NA
Fusobacterium_equinum	0	2	NA	0	0	NA	NA	Control	NA
Dorea_formicigenerans	0	2	NA	0	0	NA	NA	Control	NA
Dialister_pneumosintes	0	2	NA	0	0	NA	NA	Control	NA
Corynebacterium_kroppenstedtii	0	2	NA	0	0	NA	NA	Control	NA
Corynebacterium_jeikeium	0	2	NA	0	0	NA	NA	Control	NA
Bifidobacterium_adolescentis_ATCC_15703	0	2	NA	0	0	NA	NA	Control	NA
Bacteroides_nordii_WAL_11050_=_JCM_12987	0	2	NA	0	0	NA	NA	Control	NA
Bacillus_malikii	0	2	NA	0	0	NA	NA	Control	NA
[Ruminococcus]_torques	0	2	NA	0	0	NA	NA	Control	NA
Thermus_scotoductus	0	3	NA	0	0	NA	NA	Control	NA
Sphingobium_paulinellae	0	3	NA	0	0	NA	NA	Control	NA
Prevotella_intermedia_ATCC_25611_=_DSM_20706	0	3	NA	0	0	NA	NA	Control	NA
Peptoniphilus_harei	0	3	NA	0	0	NA	NA	Control	NA
Methylophilus_methylotrophus	0	3	NA	0	0	NA	NA	Control	NA
Granulicatella_elegans	0	3	NA	0	0	NA	NA	Control	NA
Blautia_luti_DSM_14534.2	0	3	NA	0	0	NA	NA	Control	NA
Bifidobacterium_longum_subsp._infantis	0	3	NA	0	0	NA	NA	Control	NA
Bacteroides_caccae	0	3	NA	0	0	NA	NA	Control	NA
Alistipes_onderdonkii.1	0	4	NA	0	0	NA	NA	Control	NA
Haemophilus_parainfluenzae_ATCC_33392.1	0	5	NA	0	0	NA	NA	Control	NA
Acinetobacter_johnsonii	0	5	NA	0	0	NA	NA	Control	NA
Weissella_viridescens	0	NA	NA	0	0	NA	NA	Control	NA
Weissella_confusa	0	NA	NA	0	0	NA	NA	Control	NA
Victivallis_vadensis_ATCC_BAA-548	0	NA	NA	0	0	NA	NA	Control	NA
Veillonella_tobetsuensis	0	NA	NA	0	0	NA	NA	Control	NA
Vagococcus_martis	0	NA	NA	0	0	NA	NA	Control	NA
Turicimonas_muris	0	NA	NA	0	0	NA	NA	Control	NA
Turicibacter_sanguinis	0	NA	NA	0	0	NA	NA	Control	NA
Tidjanibacter_massiliensis	0	NA	NA	0	0	NA	NA	Control	NA
Terrisporobacter_mayombei	0	NA	NA	0	0	NA	NA	Control	NA
Sutterella_timonensis	0	NA	NA	0	0	NA	NA	Control	NA
Sutterella_parvirubra_YIT_11816	0	NA	NA	0	0	NA	NA	Control	NA
Streptococcus_urinalis	0	NA	NA	0	0	NA	NA	Control	NA
Streptococcus_parasanguinis_ATCC_15912.1	0	NA	NA	0	0	NA	NA	Control	NA
Streptococcus_equinus	0	NA	NA	0	0	NA	NA	Control	NA
Sphingobacterium_multivorum	0	NA	NA	0	0	NA	NA	Control	NA
Slackia_isoflavoniconvertens	0	NA	NA	0	0	NA	NA	Control	NA
Serratia_quinivorans	0	NA	NA	0	0	NA	NA	Control	NA
Schaalia_odontolytica	0	NA	NA	0	0	NA	NA	Control	NA
Salinicoccus_sediminis	0	NA	NA	0	0	NA	NA	Control	NA
Ruthenibacterium_lactatiformans	0	NA	NA	0	0	NA	NA	Control	NA
Ruminococcus_gauvreauii	0	NA	NA	0	0	NA	NA	Control	NA
Ruminococcus_champanellensis_18P13_=_JCM_17042	0	NA	NA	0	0	NA	NA	Control	NA
Rudaea_cellulosilytica	0	NA	NA	0	0	NA	NA	Control	NA
Rubellimicrobium_roseum	0	NA	NA	0	0	NA	NA	Control	NA
Rothia_dentocariosa_ATCC_17931	0	NA	NA	0	0	NA	NA	Control	NA
Roseomonas_terrae	0	NA	NA	0	0	NA	NA	Control	NA
Roseomonas_mucosa	0	NA	NA	0	0	NA	NA	Control	NA
Romboutsia_lituseburensis_DSM_797	0	NA	NA	0	0	NA	NA	Control	NA
Rhodococcus_fascians	0	NA	NA	0	0	NA	NA	Control	NA
Pseudoxanthomonas_taiwanensis	0	NA	NA	0	0	NA	NA	Control	NA
Pseudoxanthomonas_mexicana	0	NA	NA	0	0	NA	NA	Control	NA
Pseudomonas_xiamenensis_DSM_22326	0	NA	NA	0	0	NA	NA	Control	NA
Pseudomonas_resinovorans	0	NA	NA	0	0	NA	NA	Control	NA
Pseudoglutamicibacter_albus	0	NA	NA	0	0	NA	NA	Control	NA
Pseudochelatococcus_lubricantis	0	NA	NA	0	0	NA	NA	Control	NA
Pseudarthrobacter_oxydans	0	NA	NA	0	0	NA	NA	Control	NA
Proteus_mirabilis	0	NA	NA	0	0	NA	NA	Control	NA
Prevotellamassilia_timonensis	0	NA	NA	0	0	NA	NA	Control	NA
Prevotella_pallens_ATCC_700821	0	NA	NA	0	0	NA	NA	Control	NA
Prevotella_nanceiensis	0	NA	NA	0	0	NA	NA	Control	NA
Prevotella_denticola	0	NA	NA	0	0	NA	NA	Control	NA
Prevotella_buccae_ATCC_33574	0	NA	NA	0	0	NA	NA	Control	NA
Porphyromonas_pasteri	0	NA	NA	0	0	NA	NA	Control	NA
Plesiomonas_shigelloides	0	NA	NA	0	0	NA	NA	Control	NA
Phocea_massiliensis	0	NA	NA	0	0	NA	NA	Control	NA
Pediococcus_acidilactici_DSM_20284	0	NA	NA	0	0	NA	NA	Control	NA
Parvibacter_caecicola	0	NA	NA	0	0	NA	NA	Control	NA
Parasutterella_secunda	0	NA	NA	0	0	NA	NA	Control	NA
Pararheinheimera_soli	0	NA	NA	0	0	NA	NA	Control	NA
Paraprevotella_xylaniphila	0	NA	NA	0	0	NA	NA	Control	NA
Paracoccus_sphaerophysae	0	NA	NA	0	0	NA	NA	Control	NA
Paracoccus_speluncae	0	NA	NA	0	0	NA	NA	Control	NA
Paracoccus_marinus	0	NA	NA	0	0	NA	NA	Control	NA
Paracoccus_marcusii	0	NA	NA	0	0	NA	NA	Control	NA
Paraclostridium_benzoelyticum	0	NA	NA	0	0	NA	NA	Control	NA
Parabacteroides_gordonii.1	0	NA	NA	0	0	NA	NA	Control	NA
Parabacteroides_faecis	0	NA	NA	0	0	NA	NA	Control	NA
Parabacteroides_faecis.1	0	NA	NA	0	0	NA	NA	Control	NA
Pantoea_agglomerans	0	NA	NA	0	0	NA	NA	Control	NA
Paenibacillus_typhae	0	NA	NA	0	0	NA	NA	Control	NA
Paenibacillus_pasadenensis	0	NA	NA	0	0	NA	NA	Control	NA
Oxalobacter_formigenes	0	NA	NA	0	0	NA	NA	Control	NA
Oxalobacter_formigenes.1	0	NA	NA	0	0	NA	NA	Control	NA
Olsenella_scatoligenes	0	NA	NA	0	0	NA	NA	Control	NA
Nocardiopsis_dassonvillei	0	NA	NA	0	0	NA	NA	Control	NA
Nocardia_coeliaca	0	NA	NA	0	0	NA	NA	Control	NA
Neisseria_gonorrhoeae	0	NA	NA	0	0	NA	NA	Control	NA
Neglecta_timonensis	0	NA	NA	0	0	NA	NA	Control	NA
Negativibacillus_massiliensis	0	NA	NA	0	0	NA	NA	Control	NA
Monoglobus_pectinilyticus	0	NA	NA	0	0	NA	NA	Control	NA
Mitsuokella_multacida	0	NA	NA	0	0	NA	NA	Control	NA
Methylocystis_heyeri	0	NA	NA	0	0	NA	NA	Control	NA
Megasphaera_indica	0	NA	NA	0	0	NA	NA	Control	NA
Massiliprevotella_massiliensis	0	NA	NA	0	0	NA	NA	Control	NA
Massilimicrobiota_timonensis	0	NA	NA	0	0	NA	NA	Control	NA
Massilia_yuzhufengensis	0	NA	NA	0	0	NA	NA	Control	NA
Marseilla_massiliensis	0	NA	NA	0	0	NA	NA	Control	NA
Mailhella_massiliensis	0	NA	NA	0	0	NA	NA	Control	NA
Luteimonas_padinae	0	NA	NA	0	0	NA	NA	Control	NA
Longibaculum_muris	0	NA	NA	0	0	NA	NA	Control	NA
Leuconostoc_lactis_KCTC_3528_=_DSM_20202	0	NA	NA	0	0	NA	NA	Control	NA
Leucobacter_komagatae	0	NA	NA	0	0	NA	NA	Control	NA
Leptotrichia_wadei	0	NA	NA	0	0	NA	NA	Control	NA
Leifsonia_lichenia	0	NA	NA	0	0	NA	NA	Control	NA
Lautropia_mirabilis	0	NA	NA	0	0	NA	NA	Control	NA
Laribacter_hongkongensis	0	NA	NA	0	0	NA	NA	Control	NA
Lactonifactor_longoviformis	0	NA	NA	0	0	NA	NA	Control	NA
Lactococcus_lactis	0	NA	NA	0	0	NA	NA	Control	NA
Lactococcus_garvieae	0	NA	NA	0	0	NA	NA	Control	NA
Lactobacillus_rhamnosus	0	NA	NA	0	0	NA	NA	Control	NA
Lactobacillus_pentosus	0	NA	NA	0	0	NA	NA	Control	NA
Lactobacillus_mucosae	0	NA	NA	0	0	NA	NA	Control	NA
Lactobacillus_coleohominis_DSM_14060	0	NA	NA	0	0	NA	NA	Control	NA
Lactobacillus_aviarius	0	NA	NA	0	0	NA	NA	Control	NA
Lactobacillus_animalis	0	NA	NA	0	0	NA	NA	Control	NA
Lactobacillus_amylolyticus_DSM_11664	0	NA	NA	0	0	NA	NA	Control	NA
Lachnoclostridium_phytofermentans	0	NA	NA	0	0	NA	NA	Control	NA
Kocuria_rhizophila	0	NA	NA	0	0	NA	NA	Control	NA
Ihubacter_massiliensis	0	NA	NA	0	0	NA	NA	Control	NA
Holdemania_massiliensis_AP2	0	NA	NA	0	0	NA	NA	Control	NA
Halomonas_cupida	0	NA	NA	0	0	NA	NA	Control	NA
Haemophilus_pittmaniae	0	NA	NA	0	0	NA	NA	Control	NA
Haemophilus_parahaemolyticus	0	NA	NA	0	0	NA	NA	Control	NA
Haemophilus_haemolyticus	0	NA	NA	0	0	NA	NA	Control	NA
Granulicatella_adiacens	0	NA	NA	0	0	NA	NA	Control	NA
Glutamicibacter_arilaitensis_Re117	0	NA	NA	0	0	NA	NA	Control	NA
Gluconobacter_cerevisiae	0	NA	NA	0	0	NA	NA	Control	NA
Gemella_haemolysans	0	NA	NA	0	0	NA	NA	Control	NA
Gabonibacter_massiliensis	0	NA	NA	0	0	NA	NA	Control	NA
Gabonia_massiliensis	0	NA	NA	0	0	NA	NA	Control	NA
Fusobacterium_varium	0	NA	NA	0	0	NA	NA	Control	NA
Fusobacterium_varium.1	0	NA	NA	0	0	NA	NA	Control	NA
Fusobacterium_periodonticum	0	NA	NA	0	0	NA	NA	Control	NA
Frisingicoccus_caecimuris	0	NA	NA	0	0	NA	NA	Control	NA
Fournierella_massiliensis	0	NA	NA	0	0	NA	NA	Control	NA
Faecalitalea_cylindroides	0	NA	NA	0	0	NA	NA	Control	NA
Faecalimonas_umbilicata	0	NA	NA	0	0	NA	NA	Control	NA
Facklamia_hominis	0	NA	NA	0	0	NA	NA	Control	NA
Eubacterium_callanderi	0	NA	NA	0	0	NA	NA	Control	NA
Enterococcus_faecium	0	NA	NA	0	0	NA	NA	Control	NA
Enterococcus_dispar_ATCC_51266	0	NA	NA	0	0	NA	NA	Control	NA
Enterococcus_cecorum	0	NA	NA	0	0	NA	NA	Control	NA
Enterococcus_casseliflavus	0	NA	NA	0	0	NA	NA	Control	NA
Enterococcus_asini	0	NA	NA	0	0	NA	NA	Control	NA
Emergencia_timonensis	0	NA	NA	0	0	NA	NA	Control	NA
Dysgonomonas_capnocytophagoides	0	NA	NA	0	0	NA	NA	Control	NA
Dietzia_papillomatosis	0	NA	NA	0	0	NA	NA	Control	NA
Dielma_fastidiosa	0	NA	NA	0	0	NA	NA	Control	NA
Dialister_invisus	0	NA	NA	0	0	NA	NA	Control	NA
Devosia_enhydra	0	NA	NA	0	0	NA	NA	Control	NA
Desulfovibrio_piger	0	NA	NA	0	0	NA	NA	Control	NA
Desulfovibrio_legallii	0	NA	NA	0	0	NA	NA	Control	NA
Desulfovibrio_desulfuricans	0	NA	NA	0	0	NA	NA	Control	NA
Dermacoccus_nishinomiyaensis	0	NA	NA	0	0	NA	NA	Control	NA
Dermabacter_jinjuensis	0	NA	NA	0	0	NA	NA	Control	NA
Deinococcus_wulumuqiensis_R12	0	NA	NA	0	0	NA	NA	Control	NA
Cutibacterium_granulosum_DSM_20700	0	NA	NA	0	0	NA	NA	Control	NA
Cutibacterium_avidum_ATCC_25577	0	NA	NA	0	0	NA	NA	Control	NA
Cuneatibacter_caecimuris	0	NA	NA	0	0	NA	NA	Control	NA
Culturomica_massiliensis	0	NA	NA	0	0	NA	NA	Control	NA
Cronobacter_sakazakii	0	NA	NA	0	0	NA	NA	Control	NA
Corynebacterium_glutamicum	0	NA	NA	0	0	NA	NA	Control	NA
Coprococcus_comes_ATCC_27758.1	0	NA	NA	0	0	NA	NA	Control	NA
Coprobacter_fastidiosus_NSB1	0	NA	NA	0	0	NA	NA	Control	NA
Coprobacillus_cateniformis_JCM_10604	0	NA	NA	0	0	NA	NA	Control	NA
Collinsella_phocaeensis	0	NA	NA	0	0	NA	NA	Control	NA
Clostridium_tertium	0	NA	NA	0	0	NA	NA	Control	NA
Clostridium_saudiense	0	NA	NA	0	0	NA	NA	Control	NA
Clostridium_sartagoforme	0	NA	NA	0	0	NA	NA	Control	NA
Clostridium_saccharoperbutylacetonicum	0	NA	NA	0	0	NA	NA	Control	NA
Clostridium_saccharobutylicum	0	NA	NA	0	0	NA	NA	Control	NA
Clostridium_polynesiense	0	NA	NA	0	0	NA	NA	Control	NA
Clostridium_perfringens	0	NA	NA	0	0	NA	NA	Control	NA
Clostridium_paraputrificum	0	NA	NA	0	0	NA	NA	Control	NA
Clostridium_disporicum	0	NA	NA	0	0	NA	NA	Control	NA
Clostridium_carboxidivorans_P7	0	NA	NA	0	0	NA	NA	Control	NA
Clostridium_butyricum	0	NA	NA	0	0	NA	NA	Control	NA
Clostridium_baratii	0	NA	NA	0	0	NA	NA	Control	NA
Clostridioides_difficile_ATCC_9689_=_DSM_1296	0	NA	NA	0	0	NA	NA	Control	NA
Cloacibacterium_rupense	0	NA	NA	0	0	NA	NA	Control	NA
Cloacibacillus_porcorum	0	NA	NA	0	0	NA	NA	Control	NA
Cloacibacillus_evryensis	0	NA	NA	0	0	NA	NA	Control	NA
Citrobacter_koseri.1	0	NA	NA	0	0	NA	NA	Control	NA
Chryseobacterium_zeae	0	NA	NA	0	0	NA	NA	Control	NA
Christensenella_timonensis	0	NA	NA	0	0	NA	NA	Control	NA
Christensenella_massiliensis	0	NA	NA	0	0	NA	NA	Control	NA
Cellulosilyticum_lentocellum_DSM_5427	0	NA	NA	0	0	NA	NA	Control	NA
Cellulomonas_hominis	0	NA	NA	0	0	NA	NA	Control	NA
Catabacter_hongkongensis	0	NA	NA	0	0	NA	NA	Control	NA
Campylobacter_concisus	0	NA	NA	0	0	NA	NA	Control	NA
Caecibacterium_sporoformans	0	NA	NA	0	0	NA	NA	Control	NA
Caecibacter_massiliensis	0	NA	NA	0	0	NA	NA	Control	NA
Butyrivibrio_crossotus	0	NA	NA	0	0	NA	NA	Control	NA
Butyricimonas_virosa	0	NA	NA	0	0	NA	NA	Control	NA
Butyricimonas_synergistica	0	NA	NA	0	0	NA	NA	Control	NA
Butyricimonas_paravirosa	0	NA	NA	0	0	NA	NA	Control	NA
Butyricicoccus_pullicaecorum	0	NA	NA	0	0	NA	NA	Control	NA
Burkholderia_stabilis	0	NA	NA	0	0	NA	NA	Control	NA
Brevundimonas_bacteroides	0	NA	NA	0	0	NA	NA	Control	NA
Brevibacterium_senegalense	0	NA	NA	0	0	NA	NA	Control	NA
Brevibacterium_ravenspurgense_5401308_=_CCUG_53855	0	NA	NA	0	0	NA	NA	Control	NA
Brevibacterium_paucivorans	0	NA	NA	0	0	NA	NA	Control	NA
Brevibacterium_iodinum	0	NA	NA	0	0	NA	NA	Control	NA
Brevibacterium_celere	0	NA	NA	0	0	NA	NA	Control	NA
Brachybacterium_conglomeratum	0	NA	NA	0	0	NA	NA	Control	NA
Blautia_hansenii_DSM_20583	0	NA	NA	0	0	NA	NA	Control	NA
Bifidobacterium_faecale	0	NA	NA	0	0	NA	NA	Control	NA
Bifidobacterium_animalis_subsp._lactis	0	NA	NA	0	0	NA	NA	Control	NA
Bariatricus_massiliensis	0	NA	NA	0	0	NA	NA	Control	NA
Bacteroides_sartorii_JCM_16497	0	NA	NA	0	0	NA	NA	Control	NA
Bacteroides_plebeius_DSM_17135.1	0	NA	NA	0	0	NA	NA	Control	NA
Bacteroides_fluxus_YIT_12057	0	NA	NA	0	0	NA	NA	Control	NA
Bacteroides_finegoldii	0	NA	NA	0	0	NA	NA	Control	NA
Bacteroides_faecis_MAJ27	0	NA	NA	0	0	NA	NA	Control	NA
Bacteroides_faecichinchillae_JCM_17102	0	NA	NA	0	0	NA	NA	Control	NA
Bacillus_koreensis.1	0	NA	NA	0	0	NA	NA	Control	NA
Bacillus_coagulans_DSM_1_=_ATCC_7050	0	NA	NA	0	0	NA	NA	Control	NA
Azospirillum_canadense	0	NA	NA	0	0	NA	NA	Control	NA
Aurantimonas_litoralis	0	NA	NA	0	0	NA	NA	Control	NA
Asaccharobacter_celatus	0	NA	NA	0	0	NA	NA	Control	NA
Arthrobacter_flavus	0	NA	NA	0	0	NA	NA	Control	NA
Anaerotruncus_rubiinfantis	0	NA	NA	0	0	NA	NA	Control	NA
Anaerotignum_lactatifermentans	0	NA	NA	0	0	NA	NA	Control	NA
Anabaena_cylindrica_PCC_7122	0	NA	NA	0	0	NA	NA	Control	NA
Alloscardovia_omnicolens	0	NA	NA	0	0	NA	NA	Control	NA
Allisonella_histaminiformans	0	NA	NA	0	0	NA	NA	Control	NA
Akkermansia_glycaniphila	0	NA	NA	0	0	NA	NA	Control	NA
Aggregatibacter_aphrophilus_ATCC_33389	0	NA	NA	0	0	NA	NA	Control	NA
Actinotignum_schaalii	0	NA	NA	0	0	NA	NA	Control	NA
Acinetobacter_colistiniresistens	0	NA	NA	0	0	NA	NA	Control	NA
Acidaminococcus_fermentans_DSM_20731	0	NA	NA	0	0	NA	NA	Control	NA
Acidaminococcus_fermentans_DSM_20731.1	0	NA	NA	0	0	NA	NA	Control	NA
Absiella_dolichum	0	NA	NA	0	0	NA	NA	Control	NA
[Ruminococcus]_torques.1	0	NA	NA	0	0	NA	NA	Control	NA
[Clostridium]_spiroforme	0	NA	NA	0	0	NA	NA	Control	NA
[Clostridium]_scindens	0	NA	NA	0	0	NA	NA	Control	NA
[Clostridium]_saccharogumia	0	NA	NA	0	0	NA	NA	Control	NA
[Clostridium]_methylpentosum	0	NA	NA	0	0	NA	NA	Control	NA
[Clostridium]_hylemonae	0	NA	NA	0	0	NA	NA	Control	NA
[Clostridium]_glycyrrhizinilyticum	0	NA	NA	0	0	NA	NA	Control	NA
