# Supplementary material for: Probiotic Lacticaseibacillus rhamnosus GR-1 and Limosilactobacillus reuteri RC-14 as an Adjunctive Treatment for Bacterial Vaginosis Do Not Increase the Cure Rate in a Chinese Cohort: A Prospective, Parallel‐Group, Randomized, Controlled Study
Source: Front Cell Infect Microbiol. 2021 Jul 6;11:669901. doi: 10.3389/fcimb.2021.669901 (PMC8291149; doi:10.3389/fcimb.2021.669901)
Supplement: Supplementary file 1 [file DataSheet_1.zip › Supplementary Materials/Supplementary_table_3.xlsx]

## Sheet: fecal_F0
Table S3: The Wilcoxon test results of the faecal microbiota at the species level between the metronidazole group and the adjunctive probiotic group at 0 days.
ID	Num	Metronidazole group	Adjunctive probiotic group	median.Metronidazole	median.Adjunctive probiotic	p.value	Occ.	Enrich	FDR
Bacteroides_vulgatus.1	54	26	28	0.0498297	0.0698121	0.776944	1	Treatment	1
Bacteroides_uniformis.1	54	25	27	0.0185426	0.0110294	0.585682	0.962963	Control	1
Faecalibacterium_prausnitzii.2	54	24	27	0.0179319	0.00887149	0.0743695	0.944444	Control	1
Phascolarctobacterium_faecium	54	23	23	0.0144292	0.013615	0.878969	0.851852	Control	1
Faecalibacterium_prausnitzii	54	24	25	0.0111645	0.00618851	0.198943	0.907407	Control	1
Clostridium_butyricum	54	1	1	0.0107074	0.000101523	1	0.037037	Control	1
Lactobacillus_rogosae	54	23	23	0.0104541	0.000611403	0.0340317	0.851852	Control	1
Alistipes_putredinis	54	20	22	0.0092559	0.00893012	0.93052	0.777778	Control	1
[Eubacterium]_rectale_ATCC_33656	54	25	25	0.00852197	0.00094626	0.0678886	0.925926	Control	1
Blautia_luti_DSM_14534	54	26	28	0.00812981	0.0054755	0.159476	1	Control	1
[Eubacterium]_eligens_ATCC_27750	54	21	19	0.00699143	0.00399851	0.648728	0.740741	Control	1
Fusobacterium_varium.2	54	4	11	0.00695072	0.000726779	1	0.277778	Control	1
Fusicatenibacter_saccharivorans.1	54	25	26	0.00651178	0.00258864	0.0130361	0.944444	Control	0.889002
Bacteroides_massiliensis	54	17	18	0.00630159	0.00852949	0.909223	0.648148	Treatment	1
[Eubacterium]_siraeum	54	4	5	0.00550642	0.000448652	0.111111	0.166667	Control	1
Roseburia_inulinivorans_DSM_16841	54	22	24	0.00528927	0.00117073	0.20034	0.851852	Control	1
Parabacteroides_distasonis_ATCC_8503	54	26	28	0.00481013	0.00640767	0.330825	1	Treatment	1
Paraprevotella_clara_YIT_11840.1	54	7	11	0.00473186	0.00173579	0.860106	0.333333	Control	1
Roseburia_faecis	54	22	23	0.00445276	0.00585927	0.492328	0.833333	Treatment	1
Anaerobutyricum_hallii.1	54	21	21	0.00441753	0.00264705	0.469697	0.777778	Control	1
Parabacteroides_merdae	54	10	22	0.00406491	0.00327344	0.826037	0.592593	Control	1
Bacteroides_thetaiotaomicron	54	25	28	0.00371794	0.00594525	0.81149	0.981481	Treatment	1
Bacteroides_stercoris_ATCC_43183	54	20	25	0.00324141	0.021661	0.118381	0.833333	Treatment	1
Barnesiella_intestinihominis	54	10	12	0.00318895	0.00115368	0.159327	0.407407	Control	1
Escherichia_coli	54	26	27	0.00309553	0.0044568	0.507774	0.981481	Treatment	1
Anaerostipes_hadrus	54	24	25	0.00302003	0.00210312	0.121849	0.907407	Control	1
Sutterella_parvirubra_YIT_11816	54	1	2	0.00288923	0.00347858	1	0.0555556	Treatment	1
Sutterella_timonensis	54	3	2	0.00276167	0.00379564	1	0.0925926	Treatment	1
Bacteroides_xylanisolvens_XB1A	54	25	27	0.00267761	0.00297001	0.813397	0.962963	Treatment	1
Citrobacter_koseri	54	25	27	0.0025936	0.00315943	0.54869	0.962963	Treatment	1
Roseburia_intestinalis_L1-82	54	23	25	0.00258365	0.00193611	0.609026	0.888889	Control	1
Roseburia_inulinivorans_DSM_16841.1	54	19	21	0.00244877	0.000866154	0.236259	0.740741	Control	1
Holdemanella_biformis	54	6	5	0.00238261	0.00394341	0.428571	0.203704	Treatment	1
Odoribacter_splanchnicus	54	16	23	0.00237833	0.000935035	0.0186765	0.722222	Control	0.889002
Fusobacterium_nucleatum_subsp._animalis_ATCC_51191	54	1	3	0.00219868	8.41043e-05	0.5	0.0740741	Control	1
Bacteroides_caccae	54	18	22	0.00219379	0.00652321	0.0620684	0.740741	Treatment	1
Bacteroides_salyersiae	54	10	8	0.00203925	0.00107085	0.359934	0.333333	Control	1
Desulfovibrio_piger	54	3	4	0.00203504	0.00100849	1	0.12963	Control	1
Bacteroides_fragilis	54	21	19	0.00201842	0.000841043	0.707625	0.740741	Control	1
Tidjanibacter_massiliensis	54	3	1	0.0017522	0.00031736	1	0.0740741	Control	1
Longibaculum_muris	54	2	1	0.00173625	3.09962e-05	0.666667	0.0555556	Control	1
Fusicatenibacter_saccharivorans	54	24	23	0.00156914	0.000665557	0.0129898	0.87037	Control	0.889002
Bacteroides_cellulosilyticus	54	22	23	0.00156127	0.000775231	0.226891	0.833333	Control	1
Coprococcus_eutactus	54	8	4	0.00149179	0.000359186	0.460606	0.222222	Control	1
Shigella_flexneri	54	20	23	0.00141833	0.000948767	0.875561	0.796296	Control	1
Cloacibacillus_evryensis	54	1	2	0.00138282	7.95821e-05	0.666667	0.0555556	Control	1
Parabacteroides_distasonis	54	24	25	0.00138044	0.00131645	0.850674	0.907407	Control	1
Megasphaera_indica	54	1	2	0.00134859	0.00116583	1	0.0555556	Control	1
Eubacterium_ramulus_ATCC_29099	54	18	20	0.00132214	0.000791785	0.27647	0.703704	Control	1
Mailhella_massiliensis	54	2	2	0.00131338	0.00162145	1	0.0740741	Treatment	1
Bacteroides_vulgatus	54	22	25	0.00131082	0.00305832	0.634513	0.87037	Treatment	1
Coprococcus_comes_ATCC_27758	54	17	16	0.0012029	0.000789287	0.422759	0.611111	Control	1
Tyzzerella_nexilis_DSM_1787	54	11	14	0.00119842	0.00141918	0.609202	0.462963	Treatment	1
Anaerotignum_lactatifermentans	54	3	4	0.00118512	0.000754454	0.628571	0.12963	Control	1
Dialister_invisus.1	54	7	7	0.00116569	0.000335458	1	0.259259	Control	1
Klebsiella_pneumoniae	54	17	22	0.00112765	0.00179101	0.231655	0.722222	Treatment	1
Alistipes_onderdonkii.1	54	16	14	0.00109282	0.00124498	0.886064	0.555556	Treatment	1
Dorea_formicigenerans	54	19	24	0.00106557	0.000968695	0.362872	0.796296	Control	1
Bacteroides_dorei.1	54	4	6	0.00106439	0.000181506	0.609524	0.185185	Control	1
Parasutterella_excrementihominis	54	16	19	0.00100137	0.0144189	0.2569	0.648148	Treatment	1
Bacteroides_dorei.2	54	26	24	0.000981324	0.000253032	0.390804	0.925926	Control	1
Bacteroides_plebeius_DSM_17135	54	13	10	0.000926734	0.000548023	0.975772	0.425926	Control	1
Blautia_luti_DSM_14534.1	54	22	27	0.000907482	0.000668144	0.516997	0.907407	Control	1
Parabacteroides_goldsteinii_DSM_19448_=_WAL_12034	54	15	15	0.000893433	0.000272368	0.77484	0.555556	Control	1
Bifidobacterium_adolescentis_ATCC_15703	54	3	4	0.000893433	0.00142623	1	0.12963	Treatment	1
Peptostreptococcus_anaerobius	54	1	6	0.000866147	6.58741e-05	0.571429	0.12963	Control	1
Parasutterella_secunda	54	4	1	0.000838988	0.0061214	0.8	0.0925926	Treatment	1
Parasutterella_excrementihominis.1	54	12	18	0.000835384	0.00152345	0.215376	0.555556	Treatment	1
Blautia_luti_DSM_14534.2	54	24	25	0.000811991	0.000717547	0.992095	0.907407	Control	1
Faecalimonas_umbilicata	54	5	8	0.00078021	0.000608772	1	0.240741	Control	1
Akkermansia_muciniphila	54	6	9	0.000774319	0.00324422	0.113487	0.277778	Treatment	1
Streptococcus_pasteurianus	54	7	5	0.000736747	0.00300838	0.267677	0.222222	Treatment	1
Oxalobacter_formigenes.1	54	2	4	0.000735376	0.000252873	0.533333	0.111111	Control	1
Alistipes_shahii	54	16	19	0.000707511	0.00047313	0.367141	0.648148	Control	1
[Ruminococcus]_gnavus_ATCC_29149	54	16	23	0.00069543	0.00118554	0.832444	0.722222	Treatment	1
Bacteroides_plebeius_DSM_17135.2	54	21	22	0.00067659	0.000155479	0.365959	0.796296	Control	1
Eubacterium_ventriosum	54	16	19	0.000634956	0.000193808	0.0762751	0.648148	Control	1
Ureaplasma_urealyticum_serovar_8_str._ATCC_27618	54	1	1	0.000632954	5.09502e-05	1	0.037037	Control	1
Parasutterella_excrementihominis.2	54	15	19	0.000595622	0.0049594	0.137286	0.62963	Treatment	1
Butyricimonas_virosa	54	14	14	0.000592552	0.000408896	0.178112	0.518519	Control	1
Bacteroides_faecis_MAJ27	54	5	3	0.000563825	7.01041e-05	0.25	0.148148	Control	1
[Clostridium]_scindens	54	1	3	0.000553128	4.85413e-05	0.5	0.0740741	Control	1
Haemophilus_parainfluenzae_ATCC_33392.2	54	22	23	0.000544967	0.000495939	0.744408	0.833333	Control	1
[Ruminococcus]_torques	54	18	20	0.000544457	0.000372722	0.533969	0.703704	Control	1
Bacteroides_sartorii_JCM_16497	54	1	1	0.000540141	0.000203426	1	0.037037	Control	1
Streptococcus_equinus	54	2	2	0.000537024	8.11876e-05	0.666667	0.0740741	Control	1
Bacteroides_eggerthii	54	6	12	0.000518612	0.00291269	0.681965	0.333333	Treatment	1
Succinatimonas_hippei_YIT_12066	54	2	3	0.000494986	0.00024226	0.2	0.0925926	Control	1
[Clostridium]_leptum	54	8	10	0.000468106	0.000228604	0.359934	0.333333	Control	1
Anaerobutyricum_hallii	54	22	19	0.000466317	0.000226974	0.237044	0.759259	Control	1
Bifidobacterium_faecale	54	4	2	0.000458442	0.00119726	0.8	0.111111	Treatment	1
Romboutsia_timonensis	54	17	24	0.00045106	0.000204185	0.3515	0.759259	Control	1
Erysipelatoclostridium_ramosum	54	8	15	0.000416159	0.000199209	0.238202	0.425926	Control	1
Faecalibacterium_prausnitzii.1	54	23	21	0.000395604	0.000126156	0.037766	0.814815	Control	1
Bacteroides_plebeius_DSM_17135.1	54	2	2	0.000392433	0.00311647	0.666667	0.0740741	Treatment	1
Parasutterella_excrementihominis.3	54	15	18	0.000389433	0.00518437	0.0272937	0.611111	Treatment	1
Shigella_sonnei.1	54	23	26	0.00038719	0.000497402	0.992082	0.907407	Treatment	1
Gabonia_massiliensis	54	5	3	0.000381322	0.00031736	0.142857	0.148148	Control	1
Butyricimonas_faecihominis	54	6	7	0.000343581	0.000910529	0.234266	0.240741	Treatment	1
Porphyromonas_uenonis.2	54	2	2	0.000340686	3.52641e-05	0.333333	0.0740741	Control	1
Anaerostipes_hadrus.1	54	18	15	0.000339669	0.00032144	0.707981	0.611111	Control	1
Clostridium_saccharoperbutylacetonicum	54	9	3	0.000338295	0.000110926	0.209091	0.222222	Control	1
Parabacteroides_johnsonii	54	8	20	0.000331056	0.000273813	0.500234	0.518519	Control	1
Coprococcus_comes_ATCC_27758.1	54	4	1	0.000312163	0.000479226	0.8	0.0925926	Treatment	1
Drancourtella_massiliensis	54	6	13	0.000308918	0.00032144	0.898275	0.351852	Treatment	1
Blautia_hansenii_DSM_20583	54	4	9	0.000302954	0.000242707	1	0.240741	Control	1
Intestinibacter_bartlettii	54	20	21	0.000292274	0.000181579	0.526834	0.759259	Control	1
Emergencia_timonensis	54	1	4	0.000276564	0.000187699	0.4	0.0925926	Control	1
Alistipes_onderdonkii	54	11	10	0.000276167	0.000314046	0.972539	0.388889	Treatment	1
Bacteroides_uniformis	54	15	18	0.000275368	0.000155765	0.629952	0.611111	Control	1
Bacteroides_ovatus	54	17	17	0.000270548	0.000162211	0.245085	0.62963	Control	1
[Clostridium]_clostridioforme	54	17	23	0.000255384	0.000473915	0.871109	0.740741	Treatment	1
Streptococcus_salivarius	54	23	23	0.000252064	0.000126156	0.274888	0.851852	Control	1
Negativibacillus_massiliensis	54	6	5	0.000247309	7.89858e-05	0.246753	0.203704	Control	1
Parabacteroides_chinchillae	54	1	1	0.000245902	4.52304e-05	1	0.037037	Control	1
Haemophilus_parainfluenzae_ATCC_33392	54	13	14	0.000245902	8.02171e-05	0.279954	0.5	Control	1
Morganella_morganii	54	3	2	0.000245198	0.000702768	0.8	0.0925926	Treatment	1
Parabacteroides_faecis	54	12	10	0.00024347	0.000229522	0.771303	0.407407	Control	1
Coprobacter_fastidiosus_NSB1	54	5	8	0.00024266	0.000290202	0.832945	0.240741	Treatment	1
[Clostridium]_lavalense	54	21	20	0.000236714	0.000389737	0.526834	0.759259	Treatment	1
Prevotella_copri_DSM_18205.3	54	8	12	0.000213938	0.0145978	0.383742	0.37037	Treatment	1
Lactobacillus_paracasei	54	1	1	0.000210305	7.89858e-05	1	0.037037	Control	1
Butyricicoccus_faecihominis	54	13	21	0.000210305	0.00015868	0.380823	0.62963	Control	1
Butyricicoccus_faecihominis.1	54	18	21	0.000207248	0.000130463	0.966689	0.722222	Control	1
[Clostridium]_glycyrrhizinilyticum	54	7	10	0.000200981	0.000101711	0.812526	0.314815	Control	1
Veillonella_parvula	54	22	17	0.000200957	0.000110926	0.138315	0.722222	Control	1
Flavonifractor_plautii	54	23	25	0.00019988	0.000263453	0.566671	0.888889	Treatment	1
Bacteroides_finegoldii	54	6	17	0.000198898	0.00282248	0.117131	0.425926	Treatment	1
Parabacteroides_gordonii.1	54	4	8	0.000197409	7.75991e-05	0.808081	0.222222	Control	1
Turicibacter_sanguinis	54	13	6	0.000189048	0.000110728	1	0.351852	Control	1
Turicimonas_muris	54	2	2	0.000188874	0.000776632	0.666667	0.0740741	Treatment	1
Terrisporobacter_mayombei	54	2	7	0.000184458	0.000152851	1	0.166667	Control	1
Prevotella_copri_DSM_18205.4	54	21	24	0.000183579	0.000149222	0.865865	0.833333	Control	1
Lactococcus_garvieae	54	2	1	0.00018199	0.000284576	1	0.0555556	Treatment	1
Bacteroides_nordii_WAL_11050_=_JCM_12987	54	18	18	0.000179091	0.000209969	0.790544	0.666667	Treatment	1
Cronobacter_sakazakii	54	10	15	0.000177509	0.000154981	0.643345	0.462963	Control	1
Bacteroides_dorei	54	9	10	0.000169568	0.000616666	0.780186	0.351852	Treatment	1
Holdemania_massiliensis_AP2	54	8	9	0.00016669	9.04609e-05	0.605841	0.314815	Control	1
Enterococcus_faecium	54	2	2	0.000166675	0.00148187	0.666667	0.0740741	Treatment	1
Cuneatibacter_caecimuris	54	1	1	0.000165938	3.94929e-05	1	0.037037	Control	1
Dialister_invisus	54	3	4	0.000160785	0.000136906	0.228571	0.12963	Control	1
Collinsella_aerofaciens	54	6	8	0.000160553	7.47804e-05	0.282384	0.259259	Control	1
Haemophilus_parainfluenzae_ATCC_33392.1	54	8	3	0.000153242	8.53752e-05	0.921212	0.203704	Control	1
Butyricimonas_paravirosa	54	9	10	0.000148906	0.000279565	0.780186	0.351852	Treatment	1
Lactonifactor_longoviformis	54	6	9	0.000148268	9.70827e-05	0.606993	0.277778	Control	1
Culturomica_massiliensis	54	2	1	0.000144798	0.000473915	0.666667	0.0555556	Treatment	1
Alistipes_indistinctus_YIT_12060	54	17	16	0.000142142	0.000181343	0.929231	0.611111	Treatment	1
Parabacteroides_gordonii	54	6	6	0.000142124	7.1966e-05	0.588745	0.222222	Control	1
Absiella_dolichum	54	3	5	0.000138663	7.39508e-05	0.392857	0.148148	Control	1
Paraprevotella_clara_YIT_11840	54	6	10	0.000137469	0.000144107	0.957792	0.296296	Treatment	1
Parabacteroides_faecis.1	54	2	1	0.000133667	8.97304e-05	1	0.0555556	Control	1
Lachnoclostridium_pacaense	54	19	19	0.000133156	0.000194654	0.191242	0.703704	Treatment	1
Shigella_sonnei	54	16	18	0.000131965	0.000288643	0.905162	0.62963	Treatment	1
Kluyvera_cryocrescens	54	14	13	0.000131858	0.000185977	0.4296	0.5	Treatment	1
Lactococcus_lactis	54	1	1	0.000129811	3.38409e-05	1	0.037037	Control	1
Streptococcus_parasanguinis_ATCC_15912.1	54	10	10	0.000128287	6.61602e-05	0.314999	0.37037	Control	1
Prevotella_copri_DSM_18205.2	54	12	16	0.000123009	0.00566185	0.664224	0.518519	Treatment	1
Prevotella_copri_DSM_18205.1	54	13	16	0.000122599	0.00012278	0.982785	0.537037	Treatment	1
Citrobacter_koseri.1	54	6	8	0.000121428	9.92423e-05	0.490842	0.259259	Control	1
Aggregatibacter_segnis_ATCC_33393	54	5	5	0.000119005	8.41043e-05	0.690476	0.185185	Control	1
Comamonas_jiangduensis	54	1	3	0.000118357	8.97304e-05	1	0.0740741	Control	1
Proteus_mirabilis	54	4	5	0.000118163	0.000210993	0.412698	0.166667	Treatment	1
Victivallis_vadensis_ATCC_BAA-548	54	3	4	0.000113688	0.000154424	0.628571	0.12963	Treatment	1
Intestinimonas_butyriciproducens	54	3	7	0.000113045	0.000118283	1	0.185185	Treatment	1
Clostridium_disporicum	54	7	5	0.000112765	4.53947e-05	0.638889	0.222222	Control	1
Prevotella_copri_DSM_18205	54	16	17	0.000111696	0.000130463	0.901045	0.611111	Treatment	1
Phocea_massiliensis	54	2	5	0.000111516	5.09502e-05	0.857143	0.12963	Control	1
Sneathia_sanguinegens.1	54	2	9	0.000105623	3.55619e-05	0.0727273	0.203704	Control	1
Lactobacillus_iners	54	13	16	0.000105152	8.01466e-05	0.423105	0.537037	Control	1
Fusobacterium_varium.1	54	1	2	0.000103956	0.000156775	0.666667	0.0555556	Treatment	1
Eggerthella_lenta	54	5	4	0.000102722	3.75469e-05	0.015873	0.166667	Control	0.889002
Haemophilus_pittmaniae	54	3	1	0.000102722	0.000403787	1	0.0740741	Treatment	1
Bifidobacterium_pseudocatenulatum	54	12	17	0.000101948	0.000131726	0.55579	0.537037	Treatment	1
Streptococcus_parasanguinis_ATCC_15912	54	7	3	9.92704e-05	8.97304e-05	0.666667	0.185185	Control	1
Bifidobacterium_longum_subsp._infantis	54	8	6	9.84707e-05	6.23123e-05	0.949717	0.259259	Control	1
Clostridium_saudiense	54	10	15	9.75061e-05	0.000227096	0.33826	0.462963	Treatment	1
[Clostridium]_innocuum	54	14	15	9.20284e-05	0.000136184	0.532545	0.537037	Treatment	1
Dielma_fastidiosa	54	7	10	8.59217e-05	7.47804e-05	0.812526	0.314815	Control	1
Blautia_producta_ATCC_27340_=_DSM_2950	54	6	6	8.34304e-05	5.79806e-05	0.588745	0.222222	Control	1
Weissella_confusa	54	2	6	8.30563e-05	6.12461e-05	0.642857	0.148148	Control	1
Prevotella_timonensis_4401737_=_DSM_22865_=_JCM_15640.1	54	9	5	8.17327e-05	5.09502e-05	0.518482	0.259259	Control	1
Eisenbergiella_massiliensis	54	7	10	7.89048e-05	7.65289e-05	0.812526	0.314815	Control	1
Alistipes_finegoldii	54	10	12	7.83475e-05	0.000380164	0.140237	0.407407	Treatment	1
Veillonella_tobetsuensis	54	8	8	7.34585e-05	4.66586e-05	0.720901	0.296296	Control	1
Ruthenibacterium_lactatiformans	54	16	20	7.34364e-05	9.44169e-05	0.560414	0.666667	Treatment	1
Streptococcus_mitis	54	6	9	7.08254e-05	4.06537e-05	0.0175824	0.277778	Control	0.889002
Granulicatella_adiacens	54	4	10	6.99475e-05	4.36413e-05	0.23976	0.259259	Control	1
Hungatella_hathewayi	54	7	6	6.93313e-05	0.000220489	0.445221	0.240741	Treatment	1
Lactobacillus_crispatus	54	4	3	6.81232e-05	4.16788e-05	0.4	0.12963	Control	1
Sutterella_massiliensis	54	6	4	6.78525e-05	0.0108166	0.761905	0.185185	Treatment	1
Veillonella_atypica	54	9	7	6.6977e-05	9.70827e-05	0.680594	0.296296	Treatment	1
Ruminococcus_gauvreauii	54	1	1	6.30159e-05	3.50521e-05	1	0.037037	Control	1
Blautia_hydrogenotrophica	54	3	1	6.30159e-05	0.000118479	1	0.0740741	Treatment	1
Anaerotruncus_rubiinfantis	54	3	3	6.30159e-05	7.89858e-05	1	0.111111	Treatment	1
Prevotella_stercorea_DSM_18206	54	10	11	6.22041e-05	8.33576e-05	0.511562	0.388889	Treatment	1
Asaccharobacter_celatus	54	4	1	6.12592e-05	9.58451e-05	0.8	0.0925926	Treatment	1
Oxalobacter_formigenes	54	6	8	6.05702e-05	0.000120278	0.949717	0.259259	Treatment	1
Bacteroides_coprocola_DSM_17136	54	18	11	5.97693e-05	0.00403787	0.610874	0.537037	Treatment	1
Bacteroides_coprophilus	54	6	5	5.95076e-05	4.53947e-05	0.536797	0.203704	Control	1
Fusobacterium_periodonticum	54	5	2	5.95026e-05	3.73292e-05	0.0952381	0.12963	Control	1
Streptococcus_australis	54	8	5	5.7613e-05	3.69754e-05	0.284382	0.240741	Control	1
Peptostreptococcus_stomatis	54	4	3	5.70081e-05	5.69168e-05	0.857143	0.12963	Control	1
Rothia_mucilaginosa	54	3	4	5.6844e-05	4.66586e-05	0.628571	0.12963	Control	1
Porphyromonas_uenonis	54	3	2	5.6844e-05	3.53637e-05	0.2	0.0925926	Control	1
[Clostridium]_spiroforme	54	7	2	5.6844e-05	0.000242323	1	0.166667	Treatment	1
Haemophilus_parahaemolyticus	54	1	2	5.65227e-05	4.66586e-05	0.666667	0.0555556	Control	1
Mogibacterium_neglectum	54	1	1	5.53128e-05	6.58631e-05	1	0.037037	Treatment	1
Coprobacillus_cateniformis_JCM_10604	54	3	6	5.53128e-05	5.84067e-05	0.714286	0.166667	Treatment	1
Alistipes_ihumii_AP11	54	4	7	5.47938e-05	4.06851e-05	0.927273	0.203704	Control	1
Prevotella_amnii	54	4	2	5.45689e-05	4.1752e-05	0.533333	0.111111	Control	1
Granulicatella_elegans	54	1	1	5.45137e-05	3.6914e-05	1	0.037037	Control	1
Gardnerella_vaginalis	54	9	13	5.45137e-05	3.95319e-05	0.0955571	0.407407	Control	1
Solobacterium_moorei	54	2	4	5.43117e-05	5.2729e-05	1	0.111111	Control	1
Gemella_haemolysans	54	5	2	5.41096e-05	5.26915e-05	0.857143	0.12963	Control	1
Faecalicatena_orotica	54	7	9	5.41096e-05	3.96149e-05	0.918182	0.296296	Control	1
Prevotella_bivia.1	54	10	8	5.39445e-05	4.1182e-05	0.121989	0.333333	Control	1
Allisonella_histaminiformans	54	5	5	5.25762e-05	9.58451e-05	0.309524	0.185185	Treatment	1
Schaalia_odontolytica	54	3	4	5.19778e-05	4.11663e-05	0.857143	0.12963	Control	1
Prevotella_disiens	54	7	2	5.19778e-05	3.32791e-05	0.111111	0.166667	Control	1
Christensenella_massiliensis	54	4	3	5.11057e-05	3.94929e-05	0.628571	0.12963	Control	1
Prevotella_corporis	54	2	2	5.06038e-05	0.000104763	0.333333	0.0740741	Treatment	1
Campylobacter_concisus	54	2	1	4.98494e-05	6.48845e-05	0.666667	0.0555556	Treatment	1
Fusobacterium_mortiferum.1	54	4	8	4.7488e-05	0.000102025	0.808081	0.222222	Treatment	1
Streptococcus_oralis_subsp._tigurinus_AZ_3a	54	3	5	4.58947e-05	4.8452e-05	1	0.148148	Treatment	1
Streptococcus_anginosus	54	5	2	4.58947e-05	0.000288136	1	0.12963	Treatment	1
Fusobacterium_mortiferum	54	1	4	4.58947e-05	0.00937961	0.8	0.0925926	Treatment	1
Cloacibacillus_porcorum	54	2	2	4.49253e-05	0.000320158	0.333333	0.0740741	Treatment	1
Christensenella_timonensis	54	2	1	4.4313e-05	7.89858e-05	0.666667	0.0555556	Treatment	1
Eubacterium_callanderi	54	6	5	4.34585e-05	7.8855e-05	0.329004	0.203704	Treatment	1
Atopobium_vaginae	54	6	8	4.34391e-05	4.35368e-05	0.851815	0.259259	Treatment	1
Enterococcus_casseliflavus	54	1	3	4.25641e-05	8.13074e-05	0.5	0.0740741	Treatment	1
Campylobacter_hominis	54	1	1	4.08664e-05	0.000293542	1	0.037037	Treatment	1
Monoglobus_pectinilyticus	54	3	1	4.01962e-05	4.79226e-05	1	0.0740741	Treatment	1
Clostridium_perfringens	54	3	6	4.01962e-05	0.000101119	0.261905	0.166667	Treatment	1
Catabacter_hongkongensis	54	3	4	3.94524e-05	4.84967e-05	0.228571	0.12963	Treatment	1
Ureaplasma_parvum	54	3	1	3.33133e-05	3.38409e-05	1	0.0740741	Treatment	1
Staphylococcus_epidermidis	54	1	1	3.33133e-05	5.69168e-05	1	0.037037	Treatment	1
Finegoldia_magna	54	1	1	3.33133e-05	3.55619e-05	1	0.037037	Treatment	1
Weissella_viridescens	0	NA	NA	0	0	NA	NA	Control	NA
Vibrio_alginolyticus	0	NA	NA	0	0	NA	NA	Control	NA
Veillonella_ratti	0	NA	NA	0	0	NA	NA	Control	NA
Variovorax_paradoxus_NBRC_15149	0	NA	NA	0	0	NA	NA	Control	NA
Varibaculum_cambriense	0	NA	NA	0	0	NA	NA	Control	NA
Vagococcus_martis	0	2	NA	0	0	NA	NA	Control	NA
Treponema_socranskii	0	NA	NA	0	0	NA	NA	Control	NA
Treponema_maltophilum	0	NA	NA	0	0	NA	NA	Control	NA
Treponema_denticola	0	NA	NA	0	0	NA	NA	Control	NA
Thermus_scotoductus	0	NA	NA	0	0	NA	NA	Control	NA
Tannerella_forsythia	0	NA	NA	0	0	NA	NA	Control	NA
Streptococcus_urinalis	0	NA	NA	0	0	NA	NA	Control	NA
Streptococcus_agalactiae_ATCC_13813	0	1	NA	0	0	NA	NA	Control	NA
Stenotrophomonas_pavanii	0	1	NA	0	0	NA	NA	Control	NA
Staphylococcus_haemolyticus	0	NA	NA	0	0	NA	NA	Control	NA
Sphingopyxis_terrae_subsp._ummariensis	0	1	NA	0	0	NA	NA	Control	NA
Sphingomonas_paucimobilis	0	NA	NA	0	0	NA	NA	Control	NA
Sphingomonas_kyeonggiensis	0	NA	NA	0	0	NA	NA	Control	NA
Sphingomonas_frigidaeris	0	NA	NA	0	0	NA	NA	Control	NA
Sphingomonas_echinoides	0	NA	NA	0	0	NA	NA	Control	NA
Sphingomonas_aerolata	0	NA	NA	0	0	NA	NA	Control	NA
Sphingobium_phenoxybenzoativorans	0	NA	NA	0	0	NA	NA	Control	NA
Sphingobium_paulinellae	0	NA	NA	0	0	NA	NA	Control	NA
Sphingobacterium_multivorum	0	NA	NA	0	0	NA	NA	Control	NA
Sneathia_sanguinegens	0	NA	NA	0	0	NA	NA	Control	NA
Slackia_isoflavoniconvertens	0	NA	NA	0	0	NA	NA	Control	NA
Serratia_quinivorans	0	NA	NA	0	0	NA	NA	Control	NA
Serratia_nematodiphila_DZ0503SBS1	0	1	NA	0	0	NA	NA	Control	NA
Selenomonas_sputigena_ATCC_35185	0	NA	NA	0	0	NA	NA	Control	NA
Schaalia_turicensis	0	NA	NA	0	0	NA	NA	Control	NA
Salinicoccus_sediminis	0	NA	NA	0	0	NA	NA	Control	NA
Ruminococcus_champanellensis_18P13_=_JCM_17042	0	1	NA	0	0	NA	NA	Control	NA
Rudaea_cellulosilytica	0	NA	NA	0	0	NA	NA	Control	NA
Rubellimicrobium_roseum	0	NA	NA	0	0	NA	NA	Control	NA
Rothia_dentocariosa_ATCC_17931	0	1	NA	0	0	NA	NA	Control	NA
Rothia_amarae	0	NA	NA	0	0	NA	NA	Control	NA
Roseomonas_terrae	0	NA	NA	0	0	NA	NA	Control	NA
Roseomonas_mucosa	0	NA	NA	0	0	NA	NA	Control	NA
Roseomonas_aeriglobus	0	NA	NA	0	0	NA	NA	Control	NA
Romboutsia_lituseburensis_DSM_797	0	1	NA	0	0	NA	NA	Control	NA
Rhodococcus_fascians	0	NA	NA	0	0	NA	NA	Control	NA
Ralstonia_insidiosa	0	NA	NA	0	0	NA	NA	Control	NA
Pyramidobacter_piscolens	0	4	NA	0	0	NA	NA	Control	NA
Pseudoxanthomonas_taiwanensis	0	NA	NA	0	0	NA	NA	Control	NA
Pseudoxanthomonas_mexicana	0	NA	NA	0	0	NA	NA	Control	NA
Pseudoramibacter_alactolyticus_ATCC_23263	0	NA	NA	0	0	NA	NA	Control	NA
Pseudomonas_xiamenensis_DSM_22326	0	NA	NA	0	0	NA	NA	Control	NA
Pseudomonas_stutzeri_ATCC_17588_=_LMG_11199	0	2	NA	0	0	NA	NA	Control	NA
Pseudomonas_resinovorans	0	NA	NA	0	0	NA	NA	Control	NA
Pseudomonas_peli	0	NA	NA	0	0	NA	NA	Control	NA
Pseudomonas_oryzihabitans	0	NA	NA	0	0	NA	NA	Control	NA
Pseudomonas_agarici	0	NA	NA	0	0	NA	NA	Control	NA
Pseudomonas_aeruginosa	0	NA	NA	0	0	NA	NA	Control	NA
Pseudoglutamicibacter_albus	0	NA	NA	0	0	NA	NA	Control	NA
Pseudochrobactrum_asaccharolyticum	0	NA	NA	0	0	NA	NA	Control	NA
Pseudochelatococcus_lubricantis	0	NA	NA	0	0	NA	NA	Control	NA
Pseudarthrobacter_oxydans	0	NA	NA	0	0	NA	NA	Control	NA
Providencia_vermicola	0	2	NA	0	0	NA	NA	Control	NA
Propionimicrobium_lymphophilum	0	NA	NA	0	0	NA	NA	Control	NA
Prevotellamassilia_timonensis	0	NA	NA	0	0	NA	NA	Control	NA
Prevotella_veroralis	0	NA	NA	0	0	NA	NA	Control	NA
Prevotella_timonensis_4401737_=_DSM_22865_=_JCM_15640	0	NA	NA	0	0	NA	NA	Control	NA
Prevotella_salivae	0	NA	NA	0	0	NA	NA	Control	NA
Prevotella_pallens_ATCC_700821	0	NA	NA	0	0	NA	NA	Control	NA
Prevotella_oulorum	0	NA	NA	0	0	NA	NA	Control	NA
Prevotella_oris	0	NA	NA	0	0	NA	NA	Control	NA
Prevotella_nanceiensis	0	NA	NA	0	0	NA	NA	Control	NA
Prevotella_melaninogenica_ATCC_25845	0	NA	NA	0	0	NA	NA	Control	NA
Prevotella_maculosa	0	NA	NA	0	0	NA	NA	Control	NA
Prevotella_intermedia_ATCC_25611_=_DSM_20706	0	NA	NA	0	0	NA	NA	Control	NA
Prevotella_denticola	0	NA	NA	0	0	NA	NA	Control	NA
Prevotella_colorans	0	1	NA	0	0	NA	NA	Control	NA
Prevotella_buccalis	0	NA	NA	0	0	NA	NA	Control	NA
Prevotella_buccalis.1	0	1	NA	0	0	NA	NA	Control	NA
Prevotella_buccae_ATCC_33574	0	1	NA	0	0	NA	NA	Control	NA
Prevotella_bivia	0	NA	NA	0	0	NA	NA	Control	NA
Prevotella_bergensis	0	1	NA	0	0	NA	NA	Control	NA
Prevotella_amnii.1	0	NA	NA	0	0	NA	NA	Control	NA
Porphyromonas_uenonis.1	0	1	NA	0	0	NA	NA	Control	NA
Porphyromonas_somerae_DSM_23386	0	NA	NA	0	0	NA	NA	Control	NA
Porphyromonas_pasteri	0	NA	NA	0	0	NA	NA	Control	NA
Porphyromonas_gingivalis_ATCC_33277	0	NA	NA	0	0	NA	NA	Control	NA
Porphyromonas_endodontalis	0	1	NA	0	0	NA	NA	Control	NA
Porphyromonas_bennonis	0	1	NA	0	0	NA	NA	Control	NA
Porphyrobacter_donghaensis	0	NA	NA	0	0	NA	NA	Control	NA
Plesiomonas_shigelloides	0	2	NA	0	0	NA	NA	Control	NA
Peptoniphilus_obesi_ph1	0	NA	NA	0	0	NA	NA	Control	NA
Peptoniphilus_lacydonensis	0	NA	NA	0	0	NA	NA	Control	NA
Peptoniphilus_lacrimalis	0	1	NA	0	0	NA	NA	Control	NA
Peptoniphilus_indolicus	0	1	NA	0	0	NA	NA	Control	NA
Peptoniphilus_harei	0	NA	NA	0	0	NA	NA	Control	NA
Peptoniphilus_coxii	0	NA	NA	0	0	NA	NA	Control	NA
Peptococcus_niger	0	NA	NA	0	0	NA	NA	Control	NA
Peptoanaerobacter_stomatis	0	NA	NA	0	0	NA	NA	Control	NA
Pelomonas_saccharophila	0	NA	NA	0	0	NA	NA	Control	NA
Pedobacter_nutrimenti	0	NA	NA	0	0	NA	NA	Control	NA
Pedobacter_nanyangensis	0	NA	NA	0	0	NA	NA	Control	NA
Pediococcus_acidilactici_DSM_20284	0	NA	NA	0	0	NA	NA	Control	NA
Parvimonas_micra	0	1	NA	0	0	NA	NA	Control	NA
Parvibacter_caecicola	0	NA	NA	0	0	NA	NA	Control	NA
Pararheinheimera_soli	0	NA	NA	0	0	NA	NA	Control	NA
Paraprevotella_xylaniphila	0	NA	NA	0	0	NA	NA	Control	NA
Paracoccus_sphaerophysae	0	NA	NA	0	0	NA	NA	Control	NA
Paracoccus_speluncae	0	NA	NA	0	0	NA	NA	Control	NA
Paracoccus_marinus	0	NA	NA	0	0	NA	NA	Control	NA
Paracoccus_marcusii	0	NA	NA	0	0	NA	NA	Control	NA
Paraclostridium_benzoelyticum	0	1	NA	0	0	NA	NA	Control	NA
Pantoea_agglomerans	0	NA	NA	0	0	NA	NA	Control	NA
Paenibacillus_typhae	0	NA	NA	0	0	NA	NA	Control	NA
Paenibacillus_pasadenensis	0	NA	NA	0	0	NA	NA	Control	NA
Olsenella_scatoligenes	0	1	NA	0	0	NA	NA	Control	NA
Ochrobactrum_lupini	0	1	NA	0	0	NA	NA	Control	NA
Novosphingobium_capsulatum	0	NA	NA	0	0	NA	NA	Control	NA
Novispirillum_itersonii_subsp._nipponicum	0	NA	NA	0	0	NA	NA	Control	NA
Nocardiopsis_dassonvillei	0	NA	NA	0	0	NA	NA	Control	NA
Nocardia_coeliaca	0	NA	NA	0	0	NA	NA	Control	NA
Niveispirillum_lacus	0	NA	NA	0	0	NA	NA	Control	NA
Neisseria_sicca_ATCC_29256	0	NA	NA	0	0	NA	NA	Control	NA
Neisseria_gonorrhoeae	0	NA	NA	0	0	NA	NA	Control	NA
Neisseria_cinerea	0	NA	NA	0	0	NA	NA	Control	NA
Neglecta_timonensis	0	1	NA	0	0	NA	NA	Control	NA
Negativicoccus_massiliensis	0	NA	NA	0	0	NA	NA	Control	NA
Mycoplasma_spermatophilum	0	NA	NA	0	0	NA	NA	Control	NA
Mycoplasma_hominis	0	4	NA	0	0	NA	NA	Control	NA
Mycoplasma_genitalium	0	NA	NA	0	0	NA	NA	Control	NA
Mycolicibacterium_mucogenicum	0	NA	NA	0	0	NA	NA	Control	NA
Moraxella_osloensis	0	1	NA	0	0	NA	NA	Control	NA
Mogibacterium_timidum	0	NA	NA	0	0	NA	NA	Control	NA
Mobiluncus_mulieris	0	NA	NA	0	0	NA	NA	Control	NA
Mobiluncus_curtisii	0	NA	NA	0	0	NA	NA	Control	NA
Mitsuokella_multacida	0	1	NA	0	0	NA	NA	Control	NA
Micrococcus_aloeverae	0	NA	NA	0	0	NA	NA	Control	NA
Microbacterium_lacticum	0	NA	NA	0	0	NA	NA	Control	NA
Microbacterium_hydrothermale	0	NA	NA	0	0	NA	NA	Control	NA
Methyloversatilis_universalis_FAM5	0	1	NA	0	0	NA	NA	Control	NA
Methylorubrum_rhodesianum	0	1	NA	0	0	NA	NA	Control	NA
Methylophilus_methylotrophus	0	NA	NA	0	0	NA	NA	Control	NA
Methylocystis_heyeri	0	NA	NA	0	0	NA	NA	Control	NA
Methylocapsa_acidiphila	0	NA	NA	0	0	NA	NA	Control	NA
Methylobacterium_persicinum	0	1	NA	0	0	NA	NA	Control	NA
Methylobacterium_hispanicum	0	NA	NA	0	0	NA	NA	Control	NA
Methylobacterium_goesingense	0	1	NA	0	0	NA	NA	Control	NA
Methylobacterium_aquaticum	0	NA	NA	0	0	NA	NA	Control	NA
Mesorhizobium_tamadayense	0	NA	NA	0	0	NA	NA	Control	NA
Massiliprevotella_massiliensis	0	NA	NA	0	0	NA	NA	Control	NA
Massilimicrobiota_timonensis	0	1	NA	0	0	NA	NA	Control	NA
Massilia_yuzhufengensis	0	NA	NA	0	0	NA	NA	Control	NA
Massilia_alkalitolerans_DSM_17462	0	1	NA	0	0	NA	NA	Control	NA
Marseilla_massiliensis	0	NA	NA	0	0	NA	NA	Control	NA
Mageeibacillus_indolicus	0	1	NA	0	0	NA	NA	Control	NA
Luteimonas_padinae	0	NA	NA	0	0	NA	NA	Control	NA
Levyella_massiliensis	0	1	NA	0	0	NA	NA	Control	NA
Leuconostoc_lactis_KCTC_3528_=_DSM_20202	0	2	NA	0	0	NA	NA	Control	NA
Leucobacter_komagatae	0	NA	NA	0	0	NA	NA	Control	NA
Leptotrichia_wadei	0	NA	NA	0	0	NA	NA	Control	NA
Leptospira_wolffii_serovar_Khorat	0	NA	NA	0	0	NA	NA	Control	NA
Leifsonia_lichenia	0	NA	NA	0	0	NA	NA	Control	NA
Lawsonella_clevelandensis	0	NA	NA	0	0	NA	NA	Control	NA
Lautropia_mirabilis	0	1	NA	0	0	NA	NA	Control	NA
Laribacter_hongkongensis	0	NA	NA	0	0	NA	NA	Control	NA
Lactobacillus_vaginalis	0	NA	NA	0	0	NA	NA	Control	NA
Lactobacillus_salivarius	0	1	NA	0	0	NA	NA	Control	NA
Lactobacillus_ruminis	0	NA	NA	0	0	NA	NA	Control	NA
Lactobacillus_rhamnosus	0	NA	NA	0	0	NA	NA	Control	NA
Lactobacillus_reuteri	0	NA	NA	0	0	NA	NA	Control	NA
Lactobacillus_pentosus	0	NA	NA	0	0	NA	NA	Control	NA
Lactobacillus_mucosae	0	1	NA	0	0	NA	NA	Control	NA
Lactobacillus_gasseri_ATCC_33323_=_JCM_1131	0	1	NA	0	0	NA	NA	Control	NA
Lactobacillus_fornicalis	0	1	NA	0	0	NA	NA	Control	NA
Lactobacillus_delbrueckii_subsp._sunkii	0	NA	NA	0	0	NA	NA	Control	NA
Lactobacillus_coleohominis_DSM_14060	0	NA	NA	0	0	NA	NA	Control	NA
Lactobacillus_aviarius	0	NA	NA	0	0	NA	NA	Control	NA
Lactobacillus_animalis	0	NA	NA	0	0	NA	NA	Control	NA
Lactobacillus_amylolyticus_DSM_11664	0	NA	NA	0	0	NA	NA	Control	NA
Lachnoclostridium_phytofermentans	0	NA	NA	0	0	NA	NA	Control	NA
Kocuria_rhizophila	0	NA	NA	0	0	NA	NA	Control	NA
Janthinobacterium_lividum	0	NA	NA	0	0	NA	NA	Control	NA
Janibacter_hoylei_PVAS-1	0	NA	NA	0	0	NA	NA	Control	NA
Ihubacter_massiliensis	0	NA	NA	0	0	NA	NA	Control	NA
Ideonella_sakaiensis	0	NA	NA	0	0	NA	NA	Control	NA
Hyphomicrobium_denitrificans	0	NA	NA	0	0	NA	NA	Control	NA
Hyphomicrobium_aestuarii	0	NA	NA	0	0	NA	NA	Control	NA
Herbiconiux_moechotypicola	0	NA	NA	0	0	NA	NA	Control	NA
Halomonas_cupida	0	NA	NA	0	0	NA	NA	Control	NA
Haemophilus_influenzae	0	NA	NA	0	0	NA	NA	Control	NA
Haemophilus_haemolyticus	0	2	NA	0	0	NA	NA	Control	NA
Haematomicrobium_sanguinis_DSM_21259	0	NA	NA	0	0	NA	NA	Control	NA
Gordonibacter_pamelaeae	0	2	NA	0	0	NA	NA	Control	NA
Glutamicibacter_arilaitensis_Re117	0	1	NA	0	0	NA	NA	Control	NA
Gluconobacter_cerevisiae	0	NA	NA	0	0	NA	NA	Control	NA
Gemmata_massiliana	0	NA	NA	0	0	NA	NA	Control	NA
Gabonibacter_massiliensis	0	2	NA	0	0	NA	NA	Control	NA
Fusobacterium_varium	0	1	NA	0	0	NA	NA	Control	NA
Fusobacterium_equinum	0	2	NA	0	0	NA	NA	Control	NA
Frisingicoccus_caecimuris	0	2	NA	0	0	NA	NA	Control	NA
Fretibacterium_fastidiosum	0	NA	NA	0	0	NA	NA	Control	NA
Fournierella_massiliensis	0	2	NA	0	0	NA	NA	Control	NA
Filifactor_alocis	0	NA	NA	0	0	NA	NA	Control	NA
Fenollaria_massiliensis	0	NA	NA	0	0	NA	NA	Control	NA
Fenollaria_massiliensis.1	0	NA	NA	0	0	NA	NA	Control	NA
Faecalitalea_cylindroides	0	1	NA	0	0	NA	NA	Control	NA
Facklamia_hominis	0	NA	NA	0	0	NA	NA	Control	NA
Ezakiella_massiliensis	0	NA	NA	0	0	NA	NA	Control	NA
Eubacterium_nodatum_ATCC_33099	0	NA	NA	0	0	NA	NA	Control	NA
Enterococcus_faecalis	0	3	NA	0	0	NA	NA	Control	NA
Enterococcus_dispar_ATCC_51266	0	1	NA	0	0	NA	NA	Control	NA
Enterococcus_cecorum	0	1	NA	0	0	NA	NA	Control	NA
Enterococcus_asini	0	2	NA	0	0	NA	NA	Control	NA
Eikenella_corrodens	0	NA	NA	0	0	NA	NA	Control	NA
Dysgonomonas_capnocytophagoides	0	NA	NA	0	0	NA	NA	Control	NA
Dietzia_papillomatosis	0	NA	NA	0	0	NA	NA	Control	NA
Dialister_succinatiphilus_YIT_11850	0	2	NA	0	0	NA	NA	Control	NA
Dialister_pneumosintes	0	1	NA	0	0	NA	NA	Control	NA
Dialister_micraerophilus	0	NA	NA	0	0	NA	NA	Control	NA
Devosia_enhydra	0	NA	NA	0	0	NA	NA	Control	NA
Desulfovibrio_legallii	0	1	NA	0	0	NA	NA	Control	NA
Desulfovibrio_desulfuricans	0	NA	NA	0	0	NA	NA	Control	NA
Dermacoccus_nishinomiyaensis	0	NA	NA	0	0	NA	NA	Control	NA
Dermabacter_jinjuensis	0	NA	NA	0	0	NA	NA	Control	NA
Delftia_acidovorans	0	1	NA	0	0	NA	NA	Control	NA
Deinococcus_wulumuqiensis_R12	0	NA	NA	0	0	NA	NA	Control	NA
Deinococcus_geothermalis	0	NA	NA	0	0	NA	NA	Control	NA
Deinococcus_budaensis	0	NA	NA	0	0	NA	NA	Control	NA
Cutibacterium_granulosum_DSM_20700	0	NA	NA	0	0	NA	NA	Control	NA
Cutibacterium_avidum_ATCC_25577	0	NA	NA	0	0	NA	NA	Control	NA
Cutibacterium_acnes	0	1	NA	0	0	NA	NA	Control	NA
Cutibacterium_acnes.1	0	1	NA	0	0	NA	NA	Control	NA
Corynebacterium_xerosis	0	NA	NA	0	0	NA	NA	Control	NA
Corynebacterium_tuberculostearicum	0	NA	NA	0	0	NA	NA	Control	NA
Corynebacterium_sundsvallense	0	NA	NA	0	0	NA	NA	Control	NA
Corynebacterium_simulans	0	NA	NA	0	0	NA	NA	Control	NA
Corynebacterium_pyruviciproducens_ATCC_BAA-1742	0	NA	NA	0	0	NA	NA	Control	NA
Corynebacterium_kroppenstedtii	0	NA	NA	0	0	NA	NA	Control	NA
Corynebacterium_jeikeium	0	NA	NA	0	0	NA	NA	Control	NA
Corynebacterium_glutamicum	0	NA	NA	0	0	NA	NA	Control	NA
Corynebacterium_glucuronolyticum	0	NA	NA	0	0	NA	NA	Control	NA
Comamonas_denitrificans	0	NA	NA	0	0	NA	NA	Control	NA
Collinsella_phocaeensis	0	NA	NA	0	0	NA	NA	Control	NA
Clostridium_tertium	0	2	NA	0	0	NA	NA	Control	NA
Clostridium_sartagoforme	0	1	NA	0	0	NA	NA	Control	NA
Clostridium_saccharobutylicum	0	1	NA	0	0	NA	NA	Control	NA
Clostridium_polynesiense	0	NA	NA	0	0	NA	NA	Control	NA
Clostridium_paraputrificum	0	1	NA	0	0	NA	NA	Control	NA
Clostridium_carboxidivorans_P7	0	NA	NA	0	0	NA	NA	Control	NA
Clostridium_baratii	0	NA	NA	0	0	NA	NA	Control	NA
Clostridioides_difficile_ATCC_9689_=_DSM_1296	0	1	NA	0	0	NA	NA	Control	NA
Cloacibacterium_rupense	0	NA	NA	0	0	NA	NA	Control	NA
Chryseobacterium_zeae	0	NA	NA	0	0	NA	NA	Control	NA
Chryseobacterium_hispanicum	0	NA	NA	0	0	NA	NA	Control	NA
Chryseobacterium_haifense	0	NA	NA	0	0	NA	NA	Control	NA
Cellulosilyticum_lentocellum_DSM_5427	0	NA	NA	0	0	NA	NA	Control	NA
Cellulomonas_hominis	0	NA	NA	0	0	NA	NA	Control	NA
Caulobacter_hibisci	0	NA	NA	0	0	NA	NA	Control	NA
Catonella_morbi_ATCC_51271	0	NA	NA	0	0	NA	NA	Control	NA
Campylobacter_showae	0	NA	NA	0	0	NA	NA	Control	NA
Campylobacter_gracilis	0	NA	NA	0	0	NA	NA	Control	NA
Caecibacterium_sporoformans	0	1	NA	0	0	NA	NA	Control	NA
Caecibacter_massiliensis	0	1	NA	0	0	NA	NA	Control	NA
Butyrivibrio_crossotus	0	1	NA	0	0	NA	NA	Control	NA
Butyricimonas_synergistica	0	2	NA	0	0	NA	NA	Control	NA
Butyricicoccus_pullicaecorum	0	1	NA	0	0	NA	NA	Control	NA
Burkholderia_stabilis	0	NA	NA	0	0	NA	NA	Control	NA
Brevundimonas_kwangchunensis	0	1	NA	0	0	NA	NA	Control	NA
Brevundimonas_diminuta	0	NA	NA	0	0	NA	NA	Control	NA
Brevundimonas_bacteroides	0	NA	NA	0	0	NA	NA	Control	NA
Brevibacterium_senegalense	0	NA	NA	0	0	NA	NA	Control	NA
Brevibacterium_ravenspurgense_5401308_=_CCUG_53855	0	NA	NA	0	0	NA	NA	Control	NA
Brevibacterium_paucivorans	0	NA	NA	0	0	NA	NA	Control	NA
Brevibacterium_iodinum	0	NA	NA	0	0	NA	NA	Control	NA
Brevibacterium_celere	0	1	NA	0	0	NA	NA	Control	NA
Brevibacterium_casei	0	NA	NA	0	0	NA	NA	Control	NA
Brevibacillus_parabrevis	0	NA	NA	0	0	NA	NA	Control	NA
Bradyrhizobium_elkanii	0	2	NA	0	0	NA	NA	Control	NA
Brachybacterium_conglomeratum	0	NA	NA	0	0	NA	NA	Control	NA
Bosea_massiliensis_63287	0	1	NA	0	0	NA	NA	Control	NA
Blastomonas_natatoria	0	1	NA	0	0	NA	NA	Control	NA
Bifidobacterium_breve_DSM_20213_=_JCM_1192	0	NA	NA	0	0	NA	NA	Control	NA
Bifidobacterium_animalis_subsp._lactis	0	NA	NA	0	0	NA	NA	Control	NA
Beijerinckia_fluminensis	0	1	NA	0	0	NA	NA	Control	NA
Bariatricus_massiliensis	0	1	NA	0	0	NA	NA	Control	NA
Bacteroides_fluxus_YIT_12057	0	1	NA	0	0	NA	NA	Control	NA
Bacteroides_faecichinchillae_JCM_17102	0	1	NA	0	0	NA	NA	Control	NA
Bacteroides_barnesiae	0	1	NA	0	0	NA	NA	Control	NA
Bacillus_malikii	0	NA	NA	0	0	NA	NA	Control	NA
Bacillus_koreensis	0	1	NA	0	0	NA	NA	Control	NA
Bacillus_koreensis.1	0	NA	NA	0	0	NA	NA	Control	NA
Bacillus_coagulans_DSM_1_=_ATCC_7050	0	NA	NA	0	0	NA	NA	Control	NA
Azospirillum_fermentarium	0	1	NA	0	0	NA	NA	Control	NA
Azospirillum_canadense	0	NA	NA	0	0	NA	NA	Control	NA
Azospirillum_agricola	0	1	NA	0	0	NA	NA	Control	NA
Aureimonas_phyllosphaerae	0	1	NA	0	0	NA	NA	Control	NA
Aurantimonas_litoralis	0	NA	NA	0	0	NA	NA	Control	NA
Atopobium_rimae	0	NA	NA	0	0	NA	NA	Control	NA
Atopobium_parvulum_DSM_20469	0	4	NA	0	0	NA	NA	Control	NA
Atopobium_minutum	0	NA	NA	0	0	NA	NA	Control	NA
Asticcacaulis_excentricus	0	NA	NA	0	0	NA	NA	Control	NA
Asticcacaulis_biprosthecium	0	NA	NA	0	0	NA	NA	Control	NA
Arthrobacter_flavus	0	NA	NA	0	0	NA	NA	Control	NA
Ancylobacter_oerskovii	0	NA	NA	0	0	NA	NA	Control	NA
Anaerococcus_prevotii_DSM_20548	0	NA	NA	0	0	NA	NA	Control	NA
Anaerococcus_octavius_NCTC_9810	0	NA	NA	0	0	NA	NA	Control	NA
Anaerococcus_obesiensis_ph10	0	NA	NA	0	0	NA	NA	Control	NA
Anaerococcus_hydrogenalis	0	NA	NA	0	0	NA	NA	Control	NA
Anabaena_cylindrica_PCC_7122	0	NA	NA	0	0	NA	NA	Control	NA
Alloscardovia_omnicolens	0	NA	NA	0	0	NA	NA	Control	NA
Akkermansia_glycaniphila	0	1	NA	0	0	NA	NA	Control	NA
Aggregatibacter_aphrophilus_ATCC_33389	0	NA	NA	0	0	NA	NA	Control	NA
Aeromonas_hydrophila	0	NA	NA	0	0	NA	NA	Control	NA
Actinotignum_schaalii	0	NA	NA	0	0	NA	NA	Control	NA
Actinomyces_urogenitalis	0	NA	NA	0	0	NA	NA	Control	NA
Actinomyces_neuii_subsp._anitratus	0	NA	NA	0	0	NA	NA	Control	NA
Actinomyces_hongkongensis	0	NA	NA	0	0	NA	NA	Control	NA
Acinetobacter_tandoii	0	NA	NA	0	0	NA	NA	Control	NA
Acinetobacter_junii	0	1	NA	0	0	NA	NA	Control	NA
Acinetobacter_johnsonii	0	NA	NA	0	0	NA	NA	Control	NA
Acinetobacter_colistiniresistens	0	NA	NA	0	0	NA	NA	Control	NA
Acinetobacter_bereziniae	0	1	NA	0	0	NA	NA	Control	NA
Acinetobacter_baumannii	0	NA	NA	0	0	NA	NA	Control	NA
Acidovorax_cattleyae	0	NA	NA	0	0	NA	NA	Control	NA
Acidaminococcus_fermentans_DSM_20731	0	NA	NA	0	0	NA	NA	Control	NA
Acidaminococcus_fermentans_DSM_20731.1	0	NA	NA	0	0	NA	NA	Control	NA
Achromobacter_aegrifaciens	0	NA	NA	0	0	NA	NA	Control	NA
[Ruminococcus]_torques.1	0	5	NA	0	0	NA	NA	Control	NA
[Eubacterium]_yurii_subsp._margaretiae_ATCC_43715	0	NA	NA	0	0	NA	NA	Control	NA
[Eubacterium]_brachy	0	NA	NA	0	0	NA	NA	Control	NA
[Clostridium]_saccharogumia	0	2	NA	0	0	NA	NA	Control	NA
[Clostridium]_methylpentosum	0	1	NA	0	0	NA	NA	Control	NA
[Clostridium]_hylemonae	0	1	NA	0	0	NA	NA	Control	NA
[Bacteroides]_coagulans	0	2	NA	0	0	NA	NA	Control	NA
