# Supplementary material for: Probiotic Lacticaseibacillus rhamnosus GR-1 and Limosilactobacillus reuteri RC-14 as an Adjunctive Treatment for Bacterial Vaginosis Do Not Increase the Cure Rate in a Chinese Cohort: A Prospective, Parallel‐Group, Randomized, Controlled Study
Source: Front Cell Infect Microbiol. 2021 Jul 6;11:669901. doi: 10.3389/fcimb.2021.669901 (PMC8291149; doi:10.3389/fcimb.2021.669901)
Supplement: Supplementary file 1 [file DataSheet_1.zip › Supplementary Materials/Supplementary_table_4.xlsx]

## Sheet: Sheet1
Table S4: The number of detected cases and occurrence ratio (denoted in parentheses) of important pathogens that appeared frequently in the vaginal microbiota of BV patients, leading to or associated with other gynaecological complications, in metronidazole and adjunctive probiotic groups at 0 days, 30 days and 90 days.
Species	MV0(58)	MV30(49)	MV90(31)	APV0(54)	APV30(52)	APV90(34)
Atopobium_minutum	3(5.17%）	5(10.20%)	3(9.68%)	5(9.26%)	3(5.78%)	1(2.94%)
Atopobium_parvulum	1(1.72%)	0(0.00%)	0(0.00%)	5(9.26%)	1(1.92%)	0(0.00%)
Atopobium_rimae	0(0.00%)	0(0.00%)	0(0.00%)	1(1.85%)	1(1.92%)	1(2.94%)
Atopobium_vaginae	57(98.27%)	44(89.79%)	24(77.41%)	53(98.14%)	47(90.38%)	30(88.23%)
Corynebacterium sp.	11(18.96%)	26(53.06%)	17(54.83%)	14(25.92%)	27(51.92%)	13(38.23%)
Eggerthella_lenta	0(0.00%)	1(2.04%)	0(0.00%)	1(1.85%)	0(0.00%)	0(0.00%)
Enterococcus_faecalis	3(5.17%)	4(8.16%)	4(12.90%)	1(1.85%)	4(7.69%)	0(0.00%)
Enterococcus_faecium	0(0.00%)	0(0.00%)	3(9.67%)	0(0.00%)	1(1.92%)	0(0.00%)
Escherichia_coli	9(15.51%)	17(34.69%)	19(61.29%)	6(11.11%)	14(26.92%)	20(58.82%)
Gardnerella_vaginalis	59(100.00%)	48(97.95%)	31(100.00%)	54(100.00%)	52(100.00%)	34(100.00%)
Haemophilus_influenzae	1(1.72%)	4(8.16%)	1(3.22%)	0(0.00%)	2(3.84%)	1(2.94%)
Klebsiella_pneumoniae	4(6.89%)	10(20.40%)	7(22.58%)	5(9.25%)	8(15.38%)	8(23.52%)
Megasphaera_indica	0(0.00%)	1(2.04%)	1(3.22%)	0(0.00%)	0(0.00%)	1(2.94%)
Mobiluncus_curtisii	20(34.48%)	11(22.44%)	4(12.90%)	12(22.22%)	12(23.07%)	8(23.52%)
Mobiluncus_mulieris	4(6.89%)	2(4.08%)	2(6.45%)	13(24.07%)	4(7.69%)	3(8.82%)
Morganella_morganii	0(0.00%)	0(0.00%)	2(6.45%)	1(1.85%)	0(0.00%)	0(0.00%)
Mycoplasma_genitalium	2(3.44%)	3(6.12%)	0(0.00%)	0(0.00%)	1(1.92%)	0(0.00%)
Mycoplasma_hominis	46(79.31%)	32(65.30%)	15(48.38%)	38(70.37%)	28(53.84%)	20(58.82%)
Mycoplasma_spermatophilum	0(0.00%)	0(0.00%)	0(0.00%)	1(1.85%)	0(0.00%)	0(0.00%)
Neisseria_gonorrhoeae	0(0.00%)	1(2.04%)	1(3.22%)	0(0.00%)	0(0.00%)	0(0.00%)
Peptostreptococcus_anaerobius	31(53.44%)	19(38.77%)	9(29.03%)	33(61.11%)	21(40.38%)	10(29.41%)
Peptostreptococcus_stomatis	1(1.72%)	1(2.04%)	0(0.00%)	1(1.85%)	4(7.69%)	0(0.00%)
Prevotella_amnii	43(74.13%)	24(48.97%)	11(35.48%)	45(83.33%)	34(65.38%)	13(38.23%)
Prevotella_bivia	55(94.82%)	45(91.83%)	28(90.32%)	49(90.74%)	48(92.30%)	29(85.29%)
Prevotella_buccalis	44(75.86%)	27(55.10%)	14(45.16%)	46(85.18%)	25(48.07%)	18(52.94%)
Prevotella_timonensis	56(96.55%)	42(85.71%)	20(64.51%)	51(94.44%)	46(88.46%)	28(82.35%)
Proteus_mirabilis	0(0.00%)	1(2.04%)	1(3.22%)	0(0.00%)	0(0.00%)	0(0.00%)
Sneathia_sanguinegens	52(89.65%)	34(69.38%)	10(32.25%)	49(90.74%)	39(75%)%)	18(52.94%)
Staphylococcus_epidermidis	7(12.06%)	18(36.73%)	13(41.93%)	6(11.11%)	17(32.69%)	8(23.52%)
Staphylococcus_haemolyticus	5(8.62%)	13(26.53%)	11(35.48%)	3(5.55%)	16(30.76%)	6(17.64%)
Streptococcus_agalactiae	5(8.62%)	3(6.12%)	4(12.9%)	3(5.55%)	4(7.69%)	2(5.88%)
Streptococcus_anginosus	13(22.41%)	17(34.69%)	13(41.93%)	6(11.11%)	19(36.53%)	8(23.52%)
Ureaplasma_parvum	52(89.65%)	43(87.75%)	27(87.09%)	33(61.11%)	38(73.07%)	32(94.11%)
Ureaplasma_urealyticum_serovar	24(41.37%)	18(36.73%)	8(25.80%)	18(33.33%)	21(40.38%)	10(29.41%)
