# Supplementary material for: Probiotic Lacticaseibacillus rhamnosus GR-1 and Limosilactobacillus reuteri RC-14 as an Adjunctive Treatment for Bacterial Vaginosis Do Not Increase the Cure Rate in a Chinese Cohort: A Prospective, Parallel‐Group, Randomized, Controlled Study
Source: Front Cell Infect Microbiol. 2021 Jul 6;11:669901. doi: 10.3389/fcimb.2021.669901 (PMC8291149; doi:10.3389/fcimb.2021.669901)
Supplement: Supplementary file 1 [file DataSheet_1.zip › Supplementary Materials/Supplementaty_table_1.xlsx]

## Sheet: Sheet1
Table S1: The case report forms of adverse events that occurred during the trial.
No.	Arms	30 days follow-up visit	90 days follow-up visit
BDH00001	Adjunctive Probiotic	hematochezia	N
BDH00002	Metronidazole	N	N
BDH00003	Adjunctive Probiotic	/	/
BDH00004	Metronidazole	N	vaginal burning
BDH00005	Adjunctive Probiotic	N	N
BDH00006	Adjunctive Probiotic	N	vaginal burning
BDH00007	Adjunctive Probiotic	N	/
BDH00008	Metronidazole	N
BDH00009	Metronidazole	N
BDH00010	Adjunctive Probiotic	nausea, vaginal burning
BDH00011	Adjunctive Probiotic	N	N
BDH00012	Adjunctive Probiotic	N	N
BDH00013	Metronidazole	N	N
BDH00014	Metronidazole	vaginal burning	/
BDH00015	Adjunctive Probiotic	N	N
BDH00016	Adjunctive Probiotic	lower abdominal pain	N
BDH00017	Metronidazole	N	/
BDH00018	Metronidazole	N	N
BDH00019	Adjunctive Probiotic	N	N
BDH00020	Metronidazole	/	/
BDH00021	Metronidazole	vaginal burning	/
BDH00022	Adjunctive Probiotic	N	vaginal burning
BDH00023	Metronidazole	vaginal burning	N
BDH00024	Metronidazole	N	N
BDH00025	Adjunctive Probiotic	N	/
BDH00026	Adjunctive Probiotic	N	/
BDH00027	Adjunctive Probiotic	/	/
BDH00028	Metronidazole	N	N
BDH00029	Adjunctive Probiotic	N	/
BDH00030	Adjunctive Probiotic	N	N
BDH00031	Metronidazole	vaginal burning	N
BDH00032	Metronidazole	N	N
BDH00033	Metronidazole	opsomenorrhea	N
BDH00034	Metronidazole	N	/
BDH00035	Adjunctive Probiotic	N	N
BDH00036	Adjunctive Probiotic	/	/
BDH00037	Metronidazole	N	frequency of urination
BDH00038	Adjunctive Probiotic	Increased vaginal discharge	/
BDH00039	Metronidazole	N	/
BDH00040	Metronidazole	N	N
BDH00041	Adjunctive Probiotic	/	/
BDH00042	Adjunctive Probiotic	/	/
BDH00043	Adjunctive Probiotic	abnormal Leucorrhea	/
BDH00044	Metronidazole	/	/
BDH00045	Metronidazole	N	N
BDH00046	Metronidazole	/	/
BDH00047	Metronidazole	N	N
BDH00048	Adjunctive Probiotic	N	N
BDH00049	Adjunctive Probiotic	abdominal distention	/
BDH00050	Metronidazole	/	/
BDH00051	Metronidazole	/	/
BDH00052	Metronidazole	vaginal burning	/
BDH00053	Adjunctive Probiotic	/	/
BDH00054	Metronidazole	/	/
BDH00055	Adjunctive Probiotic	N	N
BDH00056	Metronidazole	N	/
BDH00057	Adjunctive Probiotic	N	N
BDH00058	Adjunctive Probiotic	N	N
BDH00059	Adjunctive Probiotic	vaginal bleeding	N
BDH00060	Metronidazole	/	/
BDH00061	Metronidazole	N	N
BDH00062	Metronidazole	/	/
BDH00063	Metronidazole	N	N
BDH00064	Adjunctive Probiotic	N	N
BDH00065	Adjunctive Probiotic	N	/
BDH00066	Metronidazole	N	N
BDH00067	Adjunctive Probiotic	/	/
BDH00068	Adjunctive Probiotic	vaginal burning	/
BDH00069	Metronidazole	N	N
BDH00070	Metronidazole	/	/
BDH00071	Metronidazole	N	N
BDH00072	Adjunctive Probiotic	vaginal bleeding	N
BDH00073	Metronidazole	/	/
BDH00074	Adjunctive Probiotic	/	/
BDH00075	Metronidazole	yellow discharge	/
BDH00076	Metronidazole	N	/
BDH00077	Adjunctive Probiotic	vaginal bleeding	N
BDH00078	Adjunctive Probiotic	N	/
BDH00079	Metronidazole	/	/
BDH00080	Adjunctive Probiotic	N	N
BDH00081	Adjunctive Probiotic	N	/
BDH00082	Adjunctive Probiotic	N	N
BDH00083	Adjunctive Probiotic	N	N
BDH00084	Adjunctive Probiotic	N	/
BDH00085	Metronidazole	N	N
BDH00086	Metronidazole	N	N
BDH00087	Metronidazole	N	/
BDH00088	Adjunctive Probiotic	N	N
BDH00089	Adjunctive Probiotic	vaginal itching and burning	/
BDH00090	Metronidazole	N	N
BDH00091	Adjunctive Probiotic	N	/
BDH00092	Metronidazole	N	N
BDH00093	Adjunctive Probiotic	lower abdominal pain	N
BDH00094	Metronidazole	N	/
BDH00095	Metronidazole	N	N
BDH00096	Metronidazole	N	/
BDH00097	Adjunctive Probiotic	N	N
BDH00098	Metronidazole	N	/
BDH00099	Adjunctive Probiotic	N	N
BDH00100	Adjunctive Probiotic	N	/
BDH00101	Metronidazole	N	N
BDH00102	Adjunctive Probiotic	N	N
BDH00103	Metronidazole	vaginal bleeding	/
BDH00104	Adjunctive Probiotic	N	/
BDH00105	Metronidazole	N	N
BDH00106	Metronidazole	N	/
BDH00107	Adjunctive Probiotic	vaginal bleeding	/
BDH00108	Adjunctive Probiotic	/	/
BDH00109	Metronidazole	N	/
BDH00110	Adjunctive Probiotic	N	N
BDH00111	Adjunctive Probiotic	N	/
BDH00112	Adjunctive Probiotic	N	/
BDH00113	Adjunctive Probiotic	N	N
BDH00114	Adjunctive Probiotic	/	/
BDH00115	Metronidazole	/	/
BDH00116	Metronidazole	/	/
BDH00117	Metronidazole	N	N
BDH00118	Adjunctive Probiotic	N	/
BDH00119	Adjunctive Probiotic	/	/
BDH00120	Metronidazole	vaginal bleeding	/
BDH00121	Adjunctive Probiotic	N	N
BDH00122	Metronidazole	/	/
BDH00123	Adjunctive Probiotic	N	N
BDH00124	Metronidazole	/	/
BDH00125	Metronidazole	/	/
BDH00126	Metronidazole	N	N
